# Supplementary material for: Cell Heterogeneity Analysis Revealed the Key Role of Fibroblasts in the Magnum Regression of Ducks
Source: Animals (Basel). 2024 Apr 1;14(7):1072. doi: 10.3390/ani14071072 (PMC11011120; doi:10.3390/ani14071072)
Supplement: Supplementary file 1 [file animals-14-01072-s001.zip]

Archive with 8 entries (8 files):
- Supplementary Figure  S3.pdf
- Supplementary Figure S1.pdf
- Supplementary Figure S2.pdf
- Supplementary Table S1.pdf
- Supplementary Table S2.pdf
- Supplementary Table S3.pdf
- Supplementary Table S4.xls
- Supplementary Table S5.xls
