# Supplementary material for: Cell Heterogeneity Analysis Revealed the Key Role of Fibroblasts in the Magnum Regression of Ducks
Source: Animals (Basel). 2024 Apr 1;14(7):1072. doi: 10.3390/ani14071072 (PMC11011120; doi:10.3390/ani14071072)
Supplement: Supplementary file 1 [file animals-14-01072-s001.zip › Supplementary Table S4.xls]

cluster	gene	p_val	avg_log2FC	pct.1	pct.2	p_val_adj	gene_ensembl_id	gene_chromosome	gene_start	gene_end	gene_strand	gene_biotype	gene_description
1	LOC113839608	0	7.53926811535584	1	0.503	0	NA	NA	NA	NA	NA	NA	NA
1	LOC101792412	0	7.39876525481789	1	0.416	0	NA	NA	NA	NA	NA	NA	NA
1	LOC101800520	0	6.88293435973422	0.958	0.161	0	NA	NA	NA	NA	NA	NA	NA
1	CREG1	0	4.2959678988267	0.919	0.231	0	ENSG00000143162	1	167529117	167553805	-1	protein_coding	cellular repressor of E1A stimulated genes 1
1	LOC101802744	0	4.21938910327221	0.755	0.134	0	NA	NA	NA	NA	NA	NA	NA
1	LOC101796567	0	4.18687117423564	0.896	0.187	0	NA	NA	NA	NA	NA	NA	NA
1	BLVRB	0	3.67266874798446	0.774	0.205	0	ENSG00000090013	19	40447765	40465764	-1	protein_coding	biliverdin reductase B
1	SYNM	0	3.61241312302559	0.749	0.075	0	ENSG00000182253	15	99098217	99135593	1	protein_coding	synemin
1	LOC101798499	0	3.21454052766493	0.571	0.01	0	NA	NA	NA	NA	NA	NA	NA
1	RFESD	0	3.06489728927916	0.504	0.009	0	ENSG00000175449	5	95646754	95684773	1	protein_coding	Rieske Fe-S domain containing
1	AK2	0	3.04210595358436	0.733	0.287	0	ENSG00000004455	1	33007940	33080996	-1	protein_coding	adenylate kinase 2
1	WBP4	0	2.98586787411053	0.643	0.151	0	ENSG00000120688	13	41061509	41084006	1	protein_coding	WW domain binding protein 4
1	LOC101805059	0	2.97001452880841	0.533	0.024	0	NA	NA	NA	NA	NA	NA	NA
1	GPX2	0	2.82212962063387	0.718	0.242	0	ENSG00000176153	14	64939152	64942905	-1	protein_coding	glutathione peroxidase 2
1	RBM38	0	2.63318980146785	0.73	0.208	0	ENSG00000132819	20	57391396	57409333	1	protein_coding	RNA binding motif protein 38
1	LOC113844783	0	2.62573518586369	0.356	0.006	0	NA	NA	NA	NA	NA	NA	NA
1	LOC101791909	0	2.44987699664089	0.943	0.713	0	NA	NA	NA	NA	NA	NA	NA
1	UBE2D2	1.93933035457674e-244	2.35747388214711	0.689	0.393	3.24294821892322e-240	ENSG00000131508	5	139526431	139628434	1	protein_coding	ubiquitin conjugating enzyme E2 D2
1	TNRC6B	2.24514163261373e-184	2.34809255968997	0.737	0.505	3.75432583805667e-180	ENSG00000100354	22	40044817	40335808	1	protein_coding	trinucleotide repeat containing adaptor 6B
1	LOC101801043	0	2.30264249088674	0.397	0.012	0	NA	NA	NA	NA	NA	NA	NA
1	YIPF4	8.51288409081963e-121	2.16685972231529	0.53	0.309	1.42352447766686e-116	ENSG00000119820	2	32277904	32316594	1	protein_coding	Yip1 domain family member 4
1	FBXO3	1.24709013810598e-176	2.13264331930799	0.415	0.142	2.08538412894082e-172	ENSG00000110429	11	33740939	33774543	-1	protein_coding	F-box protein 3
1	YBX3	1.78614709588363e-226	2.03349672347695	0.73	0.537	2.9867951737366e-222	ENSG00000060138	12	10699089	10723323	-1	protein_coding	Y-box binding protein 3
1	TAL1	0	1.99487463271099	0.296	0.009	0	ENSG00000162367	1	47216290	47232220	-1	protein_coding	TAL bHLH transcription factor 1, erythroid differentiation factor
1	FTH1	0	1.97718339178698	0.995	0.928	0	ENSG00000167996	11	61959718	61967634	-1	protein_coding	ferritin heavy chain 1
1	SELENOO	0	1.94325088468361	0.324	0.041	0	ENSG00000073169	22	50200979	50217616	1	protein_coding	selenoprotein O
1	SUOX	5.270409531996e-212	1.91483815268188	0.401	0.111	8.8131788194037e-208	ENSG00000139531	12	55997180	56006641	1	protein_coding	sulfite oxidase
1	RHAG	0	1.91331153231509	0.364	0.004	0	ENSG00000112077	6	49605175	49636839	-1	protein_coding	Rh associated glycoprotein
1	SOD1	1.26352151458072e-106	1.89388584518569	0.684	0.566	2.11286067668189e-102	ENSG00000142168	21	31659666	31668931	1	protein_coding	superoxide dismutase 1
1	DDX60	0	1.88590354460736	0.269	0.016	0	ENSG00000137628	4	168216291	168318883	-1	protein_coding	DExD/H-box helicase 60
1	IPMK	6.13074853369426e-142	1.80282073624574	0.386	0.14	1.02518376980435e-137	ENSG00000151151	10	58191517	58267894	-1	protein_coding	inositol polyphosphate multikinase
1	DCUN1D2	3.08559924225142e-240	1.78489450294235	0.299	0.05	5.15973905289283e-236	ENSG00000150401	13	113455819	113490951	-1	protein_coding	defective in cullin neddylation 1 domain containing 2
1	FOXO3	2.21665302248011e-86	1.7836276695604	0.374	0.181	3.70668718419123e-82	ENSG00000118689	6	108559835	108684774	1	protein_coding	forkhead box O3
1	LARP1B	2.22383751204105e-96	1.75645358778462	0.352	0.153	3.71870108763505e-92	ENSG00000138709	4	128061286	128222931	1	protein_coding	La ribonucleoprotein 1B
1	FXR1	7.59265205016399e-74	1.75129113357685	0.431	0.263	1.26964327582842e-69	ENSG00000114416	3	180868141	180982753	1	protein_coding	FMR1 autosomal homolog 1
1	SPTSSA	5.50712123089701e-82	1.72932191804995	0.543	0.383	9.20900812230598e-78	ENSG00000165389	14	34432788	34462240	-1	protein_coding	serine palmitoyltransferase small subunit A
1	C27H6orf106	2.8816119721958e-91	1.71832810377429	0.427	0.226	4.81863153990582e-87	NA	NA	NA	NA	NA	NA	NA
1	PTGES3	4.06381577022051e-90	1.70269603644561	0.589	0.443	6.79551273096273e-86	ENSG00000110958	12	56663341	56688408	-1	protein_coding	prostaglandin E synthase 3
1	VASH1	3.93031969094209e-228	1.70179292494226	0.299	0.053	6.57228058719337e-224	ENSG00000071246	14	76761468	76783015	1	protein_coding	vasohibin 1
1	NFE2L2	7.46035741261152e-68	1.69705350665621	0.411	0.247	1.2475209665369e-63	ENSG00000116044	2	177227595	177392697	-1	protein_coding	nuclear factor, erythroid 2 like 2
1	LOC101791953	2.87056100392048e-52	1.69067413352858	0.311	0.175	4.80015211075583e-48	NA	NA	NA	NA	NA	NA	NA
1	EPB41	4.00815559803818e-59	1.67902011604671	0.457	0.312	6.70243779103944e-55	ENSG00000159023	1	28887091	29120046	1	protein_coding	erythrocyte membrane protein band 4.1
1	LOC101791665	4.50433423010639e-50	1.67194906870794	0.402	0.28	7.53214769958391e-46	NA	NA	NA	NA	NA	NA	NA
1	ATRX	1.67889069708802e-95	1.66958658811676	0.765	0.673	2.80744102367058e-91	ENSG00000085224	X	77504880	77786233	-1	protein_coding	ATRX chromatin remodeler
1	TMOD4	0	1.65732952891198	0.323	0.005	0	ENSG00000163157	1	151169986	151176284	-1	protein_coding	tropomodulin 4
1	MDFIC	2.77464820460831e-33	1.65170176613743	0.332	0.23	4.63976672774602e-29	ENSG00000135272	7	114922359	115019202	1	protein_coding	MyoD family inhibitor domain containing
1	LOC101792854	3.21991129597873e-93	1.64404053178253	0.368	0.167	5.38433566913562e-89	NA	NA	NA	NA	NA	NA	NA
1	GPCPD1	1.87024349450097e-67	1.63128800922508	0.392	0.223	3.12742117150453e-63	ENSG00000125772	20	5544439	5611006	-1	protein_coding	glycerophosphocholine phosphodiesterase 1
1	ANK1	0	1.62713167883025	0.259	0.015	0	ENSG00000029534	8	41653220	41896762	-1	protein_coding	ankyrin 1
1	SKP1	2.20941628837536e-138	1.62406568757311	0.763	0.632	3.69458591742128e-134	ENSG00000113558	5	134148935	134176964	-1	protein_coding	S-phase kinase associated protein 1
1	B2M	2.20647895551649e-289	1.61810981491574	0.915	0.648	3.68967410941468e-285	ENSG00000166710	15	44711487	44718851	1	protein_coding	beta-2-microglobulin
1	SOX6	5.92673673905476e-198	1.58698487876186	0.293	0.059	9.91068917504737e-194	ENSG00000110693	11	15966449	16739591	-1	protein_coding	SRY-box transcription factor 6
1	LMO2	2.67305846418192e-77	1.56485031676876	0.23	0.081	4.46988836380501e-73	ENSG00000135363	11	33858576	33892076	-1	protein_coding	LIM domain only 2
1	NT5DC2	0	1.54950870290815	0.302	0.022	0	ENSG00000168268	3	52524385	52535054	-1	protein_coding	5'-nucleotidase domain containing 2
1	LOC110353740	1.66566963787089e-198	1.5421729500258	0.177	0.018	2.78533276844771e-194	NA	NA	NA	NA	NA	NA	NA
1	LOC113844337	8.3053044083946e-217	1.52725333881369	0.291	0.052	1.38881300317175e-212	NA	NA	NA	NA	NA	NA	NA
1	LOC101797152	4.49094030149873e-25	1.5025488932676	0.245	0.163	7.50975037216618e-21	NA	NA	NA	NA	NA	NA	NA
1	JAK2	4.12061316349523e-27	1.49435752428818	0.307	0.215	6.89048933199673e-23	ENSG00000096968	9	4984390	5129948	1	protein_coding	Janus kinase 2
1	CCPG1	3.40246317645394e-33	1.49004365967824	0.479	0.416	5.68959892366628e-29	ENSG00000260916	15	55340032	55408510	-1	protein_coding	cell cycle progression 1
1	LOC101801610	6.26143863091327e-76	1.48448373816085	0.328	0.15	1.04703776786132e-71	NA	NA	NA	NA	NA	NA	NA
1	LPIN2	3.67242225806152e-61	1.47175263323687	0.378	0.216	6.14102449993047e-57	ENSG00000101577	18	2916994	3013144	-1	protein_coding	lipin 2
1	HERC2	3.71132473829614e-41	1.46402671274733	0.33	0.206	6.20607722737881e-37	ENSG00000128731	15	28111040	28322179	-1	protein_coding	HECT and RLD domain containing E3 ubiquitin protein ligase 2
1	PRDX1	3.18295632202367e-140	1.45083558500509	0.747	0.586	5.32253956168799e-136	ENSG00000117450	1	45510914	45542732	-1	protein_coding	peroxiredoxin 1
1	LOC101799882	1.30434334694554e-34	1.42023239226435	0.548	0.517	2.18112294476233e-30	NA	NA	NA	NA	NA	NA	NA
1	TBCA	3.87348541342626e-21	1.40019763745942	0.401	0.342	6.4772423083314e-17	ENSG00000171530	5	77691166	77868780	-1	protein_coding	tubulin folding cofactor A
1	ZRANB2	1.05966267104434e-22	1.3949770686191	0.202	0.122	1.77196791852035e-18	ENSG00000132485	1	71063291	71081289	-1	protein_coding	zinc finger RANBP2-type containing 2
1	R3HDM4	5.01480384832421e-84	1.38818468675761	0.36	0.175	8.38575499516774e-80	ENSG00000198858	19	896503	913245	-1	protein_coding	R3H domain containing 4
1	KPNA4	2.1870457995068e-19	1.38480247871289	0.444	0.423	3.65717798593527e-15	ENSG00000186432	3	160495007	160565571	-1	protein_coding	karyopherin subunit alpha 4
1	EIF5A2	3.71479263545056e-22	1.3828345872295	0.333	0.259	6.21187624500042e-18	ENSG00000163577	3	170888418	170908644	-1	protein_coding	eukaryotic translation initiation factor 5A2
1	BAG5	7.09720442780344e-145	1.37180308928359	0.237	0.051	1.18679452441729e-140	ENSG00000166170	14	103556545	103562657	-1	protein_coding	BAG cochaperone 5
1	UPF3B	8.39287905441903e-15	1.32851850772096	0.345	0.299	1.40345723547995e-10	ENSG00000125351	X	119805311	119852998	-1	protein_coding	UPF3B regulator of nonsense mediated mRNA decay
1	LBR	7.07455452601703e-52	1.32667880063561	0.335	0.186	1.18300700784057e-47	ENSG00000143815	1	225401502	225428925	-1	protein_coding	lamin B receptor
1	PLPP7	0	1.32439694707834	0.259	0.017	0	ENSG00000160539	9	131289459	131359022	1	protein_coding	phospholipid phosphatase 7 (inactive)
1	CHIC2	2.13459317601813e-27	1.31488508277277	0.279	0.184	3.56946670893752e-23	ENSG00000109220	4	54009789	54064605	-1	protein_coding	cysteine rich hydrophobic domain 2
1	FRYL	1.25891944130628e-12	1.29680008039051	0.291	0.243	2.10516508975236e-08	ENSG00000075539	4	48497357	48780322	-1	protein_coding	FRY like transcription coactivator
1	C18H9orf78	2.62263176490021e-20	1.28263119757246	0.246	0.172	4.38556483726613e-16	NA	NA	NA	NA	NA	NA	NA
1	BRI3	1.66668651096807e-12	1.27853897013165	0.399	0.4	2.78703318364081e-08	ENSG00000164713	7	98252379	98310441	1	protein_coding	brain protein I3
1	LOC113844443	1.29518698805482e-13	1.27554133392128	0.4	0.387	2.16581168142527e-09	NA	NA	NA	NA	NA	NA	NA
1	OSBPL1A	2.66475310140402e-62	1.27462189506311	0.255	0.109	4.4560001361678e-58	ENSG00000141447	18	24162045	24397880	-1	protein_coding	oxysterol binding protein like 1A
1	RIPOR3	1.88169875525557e-23	1.2701294790331	0.206	0.122	3.14657665853836e-19	ENSG00000042062	20	50586108	50691542	-1	protein_coding	RIPOR family member 3
1	COPS3	4.77167944026463e-08	1.26728058043267	0.348	0.348	0.000797920236001052	ENSG00000141030	17	17246616	17281273	-1	protein_coding	COP9 signalosome subunit 3
1	WDR5	5.31696573409125e-23	1.25878842381046	0.2	0.119	8.89103010054739e-19	ENSG00000196363	9	134135365	134159968	1	protein_coding	WD repeat domain 5
1	CDC37L1	7.73274930695215e-15	1.25340640649236	0.226	0.165	1.29307033910854e-10	ENSG00000106993	9	4679559	4708399	1	protein_coding	cell division cycle 37 like 1
1	PDZK1IP1	2.21120929992536e-142	1.25205525023783	0.19	0.033	3.69758419133519e-138	ENSG00000162366	1	47183582	47191044	-1	protein_coding	PDZK1 interacting protein 1
1	MLF1	2.12454122868034e-43	1.24628627798342	0.257	0.129	3.55265784259927e-39	ENSG00000178053	3	158571163	158607252	1	protein_coding	myeloid leukemia factor 1
1	LOC101797138	1.52120378667066e-40	1.24311374483948	0.407	0.302	2.54375697207068e-36	NA	NA	NA	NA	NA	NA	NA
1	STK26	1.51868840282891e-17	1.24298993914331	0.424	0.386	2.5395507472105e-13	ENSG00000134602	X	132023302	132075943	1	protein_coding	serine/threonine kinase 26
1	NCOA4	6.99014949914115e-45	1.23437949313633	0.386	0.264	1.16889279924638e-40	ENSG00000266412	10	46005088	46030623	-1	protein_coding	nuclear receptor coactivator 4
1	AQP3	8.01606922410028e-111	1.21726871347572	0.268	0.079	1.34044709565405e-106	ENSG00000165272	9	33441156	33447596	-1	protein_coding	aquaporin 3 (Gill blood group)
1	HIGD1A	5.7519085000305e-33	1.19384309134707	0.252	0.146	9.618341393751e-29	ENSG00000181061	3	42782908	42804490	-1	protein_coding	HIG1 hypoxia inducible domain family member 1A
1	GLRX5	2.86004513135507e-18	1.19190115682016	0.304	0.235	4.78256746865195e-14	ENSG00000182512	14	95533503	95544724	1	protein_coding	glutaredoxin 5
1	TOMM6	5.5817301029253e-08	1.17419770201278	0.433	0.483	0.000933376907811168	ENSG00000214736	6	41787662	41789898	1	protein_coding	translocase of outer mitochondrial membrane 6
1	CD59	3.67445989488016e-12	1.16272184416582	0.415	0.412	6.1444318362186e-08	ENSG00000085063	11	33703010	33736479	-1	protein_coding	CD59 molecule (CD59 blood group)
1	PSMA4	9.84984798083011e-21	1.15364949445712	0.561	0.579	1.64709157935441e-16	ENSG00000041357	15	78540405	78552417	1	protein_coding	proteasome 20S subunit alpha 4
1	LOC101794354	3.08515367023602e-27	1.15328182605395	0.194	0.106	5.15899396736867e-23	NA	NA	NA	NA	NA	NA	NA
1	LOC113843291	5.12496123246756e-169	1.14630160445141	0.126	0.01	8.56996017293226e-165	NA	NA	NA	NA	NA	NA	NA
1	CYSTM1	5.23278355634943e-34	1.14436931104075	0.511	0.441	8.75026066292752e-30	ENSG00000120306	5	140175156	140282052	1	protein_coding	cysteine rich transmembrane module containing 1
1	TMEM183A	8.47347544832778e-42	1.14390199130843	0.225	0.109	1.41693456446937e-37	ENSG00000163444	1	203007374	203024848	1	protein_coding	transmembrane protein 183A
1	BOD1L1	0.0988231190910409	1.13515188899861	0.355	0.428	1	ENSG00000038219	4	13568738	13627725	-1	protein_coding	biorientation of chromosomes in cell division 1 like 1
1	NT5C3A	1.57778095702323e-53	1.13240117989206	0.305	0.163	2.63836531633425e-49	ENSG00000122643	7	33014130	33062796	-1	protein_coding	5'-nucleotidase, cytosolic IIIA
1	GTF2H5	5.42380736912696e-14	1.12566148266663	0.503	0.533	9.06969068265409e-10	ENSG00000272047	6	158168350	158199344	1	protein_coding	general transcription factor IIH subunit 5
1	UBE2G1	3.02838684600266e-11	1.11971656578152	0.328	0.289	5.06406848388564e-07	ENSG00000132388	17	4269259	4366675	-1	protein_coding	ubiquitin conjugating enzyme E2 G1
1	SUMO2	4.06549180056145e-51	1.1107563972701	0.708	0.661	6.79831538889886e-47	ENSG00000188612	17	75165586	75182959	-1	protein_coding	small ubiquitin like modifier 2
1	FAM133B	1.66841596002936e-07	1.11068409336937	0.179	0.141	0.00278992516836109	ENSG00000234545	7	92560758	92590393	-1	protein_coding	family with sequence similarity 133 member B
1	TRIP11	0.11484431939311	1.09778857925324	0.365	0.448	1	ENSG00000100815	14	91965991	92040896	-1	protein_coding	thyroid hormone receptor interactor 11
1	UBL5	6.1554074453342e-77	1.08440008372613	0.745	0.707	1.02930723300878e-72	ENSG00000198258	19	9827892	9830115	1	protein_coding	ubiquitin like 5
1	LOC101790678	2.82104057615711e-11	1.0748408986334	0.245	0.197	4.71734405144992e-07	NA	NA	NA	NA	NA	NA	NA
1	PLEKHA3	2.04892595110063e-27	1.07188876608702	0.212	0.118	3.42621397543047e-23	ENSG00000116095	2	178480457	178516463	1	protein_coding	pleckstrin homology domain containing A3
1	DUSP22	1.90818170683404e-19	1.06763500157176	0.14	0.074	3.19086145016788e-15	ENSG00000112679	6	291630	351355	1	protein_coding	dual specificity phosphatase 22
1	LOC110352505	0.00675630188714244	1.06666964875796	0.334	0.367	1	NA	NA	NA	NA	NA	NA	NA
1	USP48	0.000162320528565865	1.05910825058266	0.205	0.187	1	ENSG00000090686	1	21678298	21783606	-1	protein_coding	ubiquitin specific peptidase 48
1	HTATSF1	1.17448804788033e-08	1.05753254512911	0.179	0.137	0.000196397891366549	ENSG00000102241	X	136497079	136512346	1	protein_coding	HIV-1 Tat specific factor 1
1	LOC101793553	4.51620124075748e-80	1.05655269730579	0.849	0.752	7.55199171479466e-76	NA	NA	NA	NA	NA	NA	NA
1	PAXBP1	0.00161188586356962	1.04132240033754	0.191	0.181	1	ENSG00000159086	21	32733899	32771792	-1	protein_coding	PAX3 and PAX7 binding protein 1
1	PBX4	2.60650588061574e-84	1.03943635522265	0.144	0.031	4.35859913356565e-80	ENSG00000105717	19	19561707	19618693	-1	protein_coding	PBX homeobox 4
1	FOPNL	1.84761796433495e-15	1.0376986019411	0.194	0.129	3.08958675996091e-11	NA	NA	NA	NA	NA	NA	NA
1	SDE2	0.0291893354747565	1.03642457270822	0.369	0.432	1	ENSG00000143751	1	225982702	225999343	-1	protein_coding	SDE2 telomere maintenance homolog
1	CIAPIN1	9.03121291061205e-10	1.03499392295673	0.204	0.157	1.51019942291255e-05	ENSG00000005194	16	57428187	57447420	-1	protein_coding	cytokine induced apoptosis inhibitor 1
1	SBNO1	1.40307670411948e-07	1.03128703598516	0.447	0.481	0.00234622486462859	ENSG00000139697	12	123289109	123364847	-1	protein_coding	strawberry notch homolog 1
1	EIF3H	5.40452567174972e-20	1.02143419533097	0.583	0.614	9.03744782829989e-16	ENSG00000147677	8	116642130	116766925	-1	protein_coding	eukaryotic translation initiation factor 3 subunit H
1	TPT1	2.73538974044733e-166	1.02063665444502	0.988	0.917	4.57411872397602e-162	ENSG00000133112	13	45333471	45341284	-1	protein_coding	tumor protein, translationally-controlled 1
1	UBE2H	8.54767100006698e-29	1.01600625229145	0.562	0.528	1.4293415446312e-24	ENSG00000186591	7	129830732	129952960	-1	protein_coding	ubiquitin conjugating enzyme E2 H
1	LOC113842897	6.85219458200472e-35	1.00448647899217	0.103	0.033	1.14582397800283e-30	NA	NA	NA	NA	NA	NA	NA
1	ARIH1	2.57931303952739e-11	1.0036248800072	0.284	0.237	4.31312726469769e-07	ENSG00000166233	15	72474330	72602987	1	protein_coding	ariadne RBR E3 ubiquitin protein ligase 1
1	RBL2	0.000133503192506103	0.99467976660817	0.178	0.155	1	ENSG00000103479	16	53433977	53491648	1	protein_coding	RB transcriptional corepressor like 2
1	LOC101791120	1.09594832934783e-06	0.992226987085989	0.242	0.214	0.0183264479633545	NA	NA	NA	NA	NA	NA	NA
1	LOC101790268	2.69245420570463e-24	0.992141805991546	0.13	0.059	4.50232192277929e-20	NA	NA	NA	NA	NA	NA	NA
1	SVBP	1.59670916327618e-10	0.988400853503357	0.369	0.341	2.67001706283043e-06	ENSG00000177868	1	42807052	42817397	-1	protein_coding	small vasohibin binding protein
1	SBDS	3.91690439231816e-05	0.982239922078602	0.255	0.243	0.654984752483443	ENSG00000126524	7	66987680	66995587	-1	protein_coding	SBDS ribosome maturation factor
1	RFXAP	2.50357482925226e-33	0.978827419963838	0.254	0.143	4.18647782947563e-29	ENSG00000133111	13	36819222	36829104	1	protein_coding	regulatory factor X associated protein
1	METTL23	3.04950782580081e-15	0.977180065988632	0.124	0.068	5.09938698630411e-11	ENSG00000181038	17	76726830	76733936	1	protein_coding	methyltransferase like 23
1	SUGT1	0.0156787144688549	0.973067799657578	0.186	0.18	1	ENSG00000165416	13	52652709	52700909	1	protein_coding	SGT1 homolog, MIS12 kinetochore complex assembly cochaperone
1	C12H15orf48	2.04260867907573e-34	0.962509446027324	0.222	0.111	3.41565023315043e-30	NA	NA	NA	NA	NA	NA	NA
1	CWC15	4.5506342008595e-05	0.958652525686744	0.283	0.274	0.760957051067725	ENSG00000150316	11	94962620	94973586	-1	protein_coding	CWC15 spliceosome associated protein homolog
1	MPHOSPH6	1.06594762920884e-08	0.957008821805564	0.284	0.249	0.000178247762556302	ENSG00000135698	16	82147798	82170224	-1	protein_coding	M-phase phosphoprotein 6
1	LSM14A	0.590167889633596	0.953853779874198	0.188	0.211	1	ENSG00000257103	19	34172504	34229288	1	protein_coding	LSM14A mRNA processing body assembly factor
1	NACA	2.54292020767018e-56	0.94846663353294	0.768	0.743	4.25227117126607e-52	ENSG00000196531	12	56712305	56731628	-1	protein_coding	nascent polypeptide associated complex subunit alpha
1	TOMM20	0.313109963998071	0.945831830372837	0.294	0.347	1	ENSG00000173726	1	235109341	235128837	-1	protein_coding	translocase of outer mitochondrial membrane 20
1	CREBRF	0.646288521032855	0.940542512785084	0.225	0.255	1	ENSG00000164463	5	173056352	173139284	1	protein_coding	CREB3 regulatory factor
1	LOC110351774	1.13741484861014e-218	0.939724904949697	0.173	0.015	1.90198510984588e-214	NA	NA	NA	NA	NA	NA	NA
1	SUPT4H1	0.0422668291521014	0.936109276503726	0.29	0.319	1	ENSG00000213246	17	58345175	58353093	-1	protein_coding	SPT4 homolog, DSIF elongation factor subunit
1	METTL7A	8.4381981096783e-284	0.928696724878176	0.195	0.013	1.41103548790041e-279	ENSG00000185432	12	50923472	50932510	1	protein_coding	methyltransferase like 7A
1	MAIP1	2.27162544008481e-05	0.927555013728558	0.223	0.2	0.379861206090981	ENSG00000162972	2	199955317	200008540	1	protein_coding	matrix AAA peptidase interacting protein 1
1	PRPF6	0.0971696769910259	0.920569848200644	0.172	0.174	1	ENSG00000101161	20	63981132	64033100	1	protein_coding	pre-mRNA processing factor 6
1	HMGN1	0.36662070310481	0.916548910479801	0.361	0.446	1	ENSG00000205581	21	39342315	39349647	-1	protein_coding	high mobility group nucleosome binding domain 1
1	UBR2	0.640076638518138	0.912503269457837	0.186	0.206	1	ENSG00000024048	6	42564029	42693505	1	protein_coding	ubiquitin protein ligase E3 component n-recognin 2
1	CIAO2A	0.578398658399138	0.911709611097398	0.264	0.308	1	ENSG00000166797	15	64072565	64093857	-1	protein_coding	cytosolic iron-sulfur assembly component 2A
1	LOC101796682	3.74506184695554e-07	0.909693358588929	0.135	0.099	0.00626249242047906	NA	NA	NA	NA	NA	NA	NA
1	GSTO1	1.67654889176059e-22	0.905530922977098	0.251	0.16	2.80352505680207e-18	ENSG00000148834	10	104235356	104267459	1	protein_coding	glutathione S-transferase omega 1
1	PIK3CA	0.478358879971615	0.904522506047699	0.149	0.176	1	ENSG00000121879	3	179148114	179240093	1	protein_coding	phosphatidylinositol-4,5-bisphosphate 3-kinase catalytic subunit alpha
1	PHF3	0.0742246457203399	0.898255962216592	0.385	0.445	1	ENSG00000118482	6	63635802	63779336	1	protein_coding	PHD finger protein 3
1	EIF5B	0.00719828237074344	0.892808775907791	0.369	0.52	1	ENSG00000158417	2	99337371	99401326	1	protein_coding	eukaryotic translation initiation factor 5B
1	UBE2D3	3.16902859319663e-12	0.887360592188553	0.503	0.522	5.2992496135434e-08	ENSG00000109332	4	102794383	102868896	-1	protein_coding	ubiquitin conjugating enzyme E2 D3
1	MTMR3	0.180144340777285	0.883375599761048	0.172	0.176	1	ENSG00000100330	22	29883169	30030868	1	protein_coding	myotubularin related protein 3
1	LOC106016919	1.77821595955207e-133	0.882077151038894	0.131	0.015	2.97353272756297e-129	NA	NA	NA	NA	NA	NA	NA
1	BCL2L1	0.254837594631975	0.880370301744023	0.27	0.3	1	ENSG00000171552	20	31664452	31723989	-1	protein_coding	BCL2 like 1
1	LOC113844723	0.321788919172904	0.879142705092865	0.186	0.199	1	NA	NA	NA	NA	NA	NA	NA
1	NKAP	0.110753562921714	0.875544925331557	0.128	0.124	1	ENSG00000101882	X	119920672	119943751	-1	protein_coding	NFKB activating protein
1	RPA3	0.216636441060119	0.872735708632194	0.258	0.293	1	ENSG00000106399	7	7636518	7718607	-1	protein_coding	replication protein A3
1	HNRNPAB	0.000564067545153561	0.871970941371583	0.372	0.403	1	ENSG00000197451	5	178204533	178211163	1	protein_coding	heterogeneous nuclear ribonucleoprotein A/B
1	FAM168B	0.96599524392306	0.869657947369067	0.163	0.187	1	ENSG00000152102	2	131047876	131093460	-1	protein_coding	family with sequence similarity 168 member B
1	TCF12	1.05266761630342e-19	0.863892432200794	0.158	0.087	1.76027078798258e-15	ENSG00000140262	15	56918623	57299281	1	protein_coding	transcription factor 12
1	VCPIP1	0.716362274566467	0.863276497034408	0.138	0.147	1	ENSG00000175073	8	66628487	66667231	-1	protein_coding	valosin containing protein interacting protein 1
1	LAPTM4A	9.6008754270645e-28	0.862221689311044	0.689	0.663	1.60545838891373e-23	ENSG00000068697	2	20032650	20051628	-1	protein_coding	lysosomal protein transmembrane 4 alpha
1	EPAS1	1.30638643323787e-54	0.855204093508037	0.142	0.042	2.18453939366036e-50	ENSG00000116016	2	46293667	46386697	1	protein_coding	endothelial PAS domain protein 1
1	EIF5	3.91633847931287e-20	0.854835045997504	0.642	0.678	6.54890120510699e-16	ENSG00000100664	14	103333544	103345025	1	protein_coding	eukaryotic translation initiation factor 5
1	LOC113845677	1.73105503783041e-126	0.854477201454786	0.108	0.01	2.89467023426e-122	NA	NA	NA	NA	NA	NA	NA
1	TXNDC9	3.78315642021393e-14	0.854414455140312	0.108	0.057	6.32619416588173e-10	ENSG00000115514	2	99318982	99340702	-1	protein_coding	thioredoxin domain containing 9
1	HAGH	0.00160997720690526	0.847987456699968	0.208	0.191	1	ENSG00000063854	16	1795620	1827157	-1	protein_coding	hydroxyacylglutathione hydrolase
1	ADCY9	3.77754229454486e-07	0.847642232942792	0.12	0.084	0.00631680622493792	ENSG00000162104	16	3953387	4116442	-1	protein_coding	adenylate cyclase 9
1	DDX46	0.0891889661081527	0.844773380147243	0.225	0.291	1	ENSG00000145833	5	134758771	134855133	1	protein_coding	DEAD-box helicase 46
1	SAP18	6.58906753000142e-23	0.843526072201767	0.655	0.693	1.10182387236684e-18	ENSG00000150459	13	21140514	21149084	1	protein_coding	Sin3A associated protein 18
1	LOC101799353	1.21220481796176e-18	0.841839479149821	0.123	0.062	2.02704889659566e-14	NA	NA	NA	NA	NA	NA	NA
1	AZI2	0.435099363844979	0.840304590193118	0.205	0.247	1	ENSG00000163512	3	28315003	28349050	-1	protein_coding	5-azacytidine induced 2
1	TAOK3	0.922858220351546	0.83688038271362	0.251	0.286	1	ENSG00000135090	12	118149801	118372907	-1	protein_coding	TAO kinase 3
1	ITPK1	1.42094025120237e-06	0.835385891524754	0.347	0.335	0.023760962880606	ENSG00000100605	14	92936914	93116320	-1	protein_coding	inositol-tetrakisphosphate 1-kinase
1	SWI5	0.106484958639971	0.834511731650966	0.165	0.166	1	ENSG00000175854	9	128275379	128316123	1	protein_coding	SWI5 homologous recombination repair protein
1	PDE8A	2.48433940123302e-16	0.834034772866582	0.107	0.053	4.15431234674186e-12	ENSG00000073417	15	84980440	85139145	1	protein_coding	phosphodiesterase 8A
1	PFDN1	1.85917152356927e-05	0.823367455561136	0.418	0.455	0.310890662171254	ENSG00000113068	5	140245035	140303113	-1	protein_coding	prefoldin subunit 1
1	C2H8orf59	0.301058017210741	0.818713506435562	0.292	0.331	1	NA	NA	NA	NA	NA	NA	NA
1	BOD1	6.03645701987477e-06	0.81803950376448	0.126	0.095	0.100941634286346	ENSG00000145919	5	173607145	173616659	-1	protein_coding	biorientation of chromosomes in cell division 1
1	CFL2	0.0537644387467527	0.813243690321885	0.157	0.152	1	ENSG00000165410	14	34709113	34714823	-1	protein_coding	cofilin 2
1	LOC101803290	0.000514643618960724	0.808789906363212	0.212	0.194	1	NA	NA	NA	NA	NA	NA	NA
1	CETN3	3.41402366708802e-13	0.805493566011349	0.153	0.095	5.70893037610459e-09	ENSG00000153140	5	90392257	90409766	-1	protein_coding	centrin 3
1	MRPS11	0.46589462814571	0.801499373832747	0.262	0.304	1	ENSG00000181991	15	88467453	88480776	1	protein_coding	mitochondrial ribosomal protein S11
1	SENP7	0.00196711004710008	0.800440387795022	0.147	0.127	1	ENSG00000138468	3	101324205	101513241	-1	protein_coding	SUMO specific peptidase 7
1	CREBL2	1.93052939466573e-13	0.796086526145422	0.172	0.112	3.22823125376003e-09	ENSG00000111269	12	12611827	12645108	1	protein_coding	cAMP responsive element binding protein like 2
1	MRPL20	0.575877580239365	0.796005483646035	0.188	0.223	1	ENSG00000242485	1	1401909	1407293	-1	protein_coding	mitochondrial ribosomal protein L20
1	ATF1	0.83982875635433	0.7942945964794	0.245	0.283	1	ENSG00000123268	12	50763710	50821162	1	protein_coding	activating transcription factor 1
1	MRPS14	0.852199887274037	0.793831598607205	0.175	0.197	1	ENSG00000120333	1	175010789	175023425	-1	protein_coding	mitochondrial ribosomal protein S14
1	EDF1	2.58013907277774e-10	0.790547645772921	0.618	0.703	4.31450855749894e-06	ENSG00000107223	9	136862119	136866308	-1	protein_coding	endothelial differentiation related factor 1
1	KEL	2.82144810574869e-244	0.788022168139362	0.112	0.002	4.71802552243297e-240	ENSG00000197993	7	142941114	142962363	-1	protein_coding	Kell metallo-endopeptidase (Kell blood group)
1	NSRP1	0.000583352457141983	0.784828828579129	0.143	0.205	1	ENSG00000126653	17	30115521	30186475	1	protein_coding	nuclear speckle splicing regulatory protein 1
1	MORC3	0.221830417691036	0.78451675331406	0.257	0.323	1	ENSG00000159256	21	36320189	36386148	1	protein_coding	MORC family CW-type zinc finger 3
1	SH3BP5	3.78294770953351e-16	0.781060460353795	0.125	0.066	6.32584515988193e-12	ENSG00000131370	3	15254353	15341368	-1	protein_coding	SH3 domain binding protein 5
1	ZC3H15	0.000262092775168884	0.778817288439847	0.282	0.408	1	ENSG00000065548	2	186486253	186509361	1	protein_coding	zinc finger CCCH-type containing 15
1	APLP2	0.0871385980231404	0.777871960097952	0.265	0.34	1	ENSG00000084234	11	130068147	130144811	1	protein_coding	amyloid beta precursor like protein 2
1	MYNN	0.00184034773959753	0.777008292852189	0.157	0.135	1	ENSG00000085274	3	169773396	169789716	1	protein_coding	myoneurin
1	RSF1	0.390706940211874	0.767846749655845	0.203	0.244	1	ENSG00000048649	11	77660009	77820869	-1	protein_coding	remodeling and spacing factor 1
1	TUBB1	1.77707618334544e-278	0.765417384769795	0.173	0.009	2.97162679379025e-274	ENSG00000101162	20	59019429	59026654	1	protein_coding	tubulin beta 1 class VI
1	NRBP2	6.26003461237455e-34	0.764280423924753	0.102	0.033	1.04680298788127e-29	ENSG00000185189	8	143833583	143840973	-1	protein_coding	nuclear receptor binding protein 2
1	FXYD6	2.29078668079396e-05	0.759718118186767	0.196	0.164	0.383065348762367	ENSG00000137726	11	117836976	117877486	-1	protein_coding	FXYD domain containing ion transport regulator 6
1	GABARAPL2	0.728195099739848	0.758652468960516	0.293	0.358	1	ENSG00000034713	16	75566375	75577881	1	protein_coding	GABA type A receptor associated protein like 2
1	LGALS8	4.22212623335583e-26	0.75556896217633	0.18	0.092	7.06023948741762e-22	ENSG00000116977	1	236518000	236552981	1	protein_coding	galectin 8
1	RPLP2	1.0571089854454e-67	0.752785908594997	0.952	0.882	1.7676976454618e-63	ENSG00000177600	11	809965	812880	1	protein_coding	ribosomal protein lateral stalk subunit P2
1	OSER1	0.322326276467913	0.752516982627766	0.228	0.252	1	ENSG00000132823	20	44195939	44210771	-1	protein_coding	oxidative stress responsive serine rich 1
1	ARV1	9.79895594723488e-07	0.752249965917681	0.107	0.073	0.0163858141349662	ENSG00000173409	1	230978981	231000733	1	protein_coding	ARV1 homolog, fatty acid homeostasis modulator
1	TXNL1	1.19192059445212e-05	0.748857174739735	0.248	0.373	0.199312961804284	ENSG00000091164	18	56597209	56651600	-1	protein_coding	thioredoxin like 1
1	SMIM7	0.0904431083066563	0.747448883350323	0.249	0.317	1	ENSG00000214046	19	16630751	16660442	-1	protein_coding	small integral membrane protein 7
1	C8H1orf52	0.00241932122549124	0.74160737424719	0.121	0.102	1	NA	NA	NA	NA	NA	NA	NA
1	PSMC3	0.08748564287436	0.740578089412506	0.204	0.263	1	ENSG00000165916	11	47418769	47426473	-1	protein_coding	proteasome 26S subunit, ATPase 3
1	EIF4E3	2.07504168375601e-46	0.740081817244547	0.117	0.034	3.46988470357681e-42	ENSG00000163412	3	71675414	71754773	-1	protein_coding	eukaryotic translation initiation factor 4E family member 3
1	RETREG2	8.43784051211538e-12	0.735830950285418	0.152	0.097	1.41097569043593e-07	ENSG00000144567	2	219176225	219185475	1	protein_coding	reticulophagy regulator family member 2
1	PDK3	0.811450032389101	0.73435180455995	0.167	0.184	1	ENSG00000067992	X	24465270	24550466	1	protein_coding	pyruvate dehydrogenase kinase 3
1	FBXO48	4.51221294914087e-13	0.731544734285294	0.103	0.055	7.54532249355337e-09	ENSG00000204923	2	68459422	68467294	-1	protein_coding	F-box protein 48
1	LOC101790824	0.0237470307253866	0.731033897827457	0.143	0.19	1	NA	NA	NA	NA	NA	NA	NA
1	SNX3	0.736027611917096	0.728503249519213	0.19	0.208	1	ENSG00000112335	6	108211222	108261246	-1	protein_coding	sorting nexin 3
1	KMT2C	1.55226610713183e-06	0.725049022320069	0.315	0.468	0.0259569938434584	ENSG00000055609	7	152134922	152436644	-1	protein_coding	lysine methyltransferase 2C
1	IRS4	0.364577523916028	0.72413590320787	0.13	0.155	1	ENSG00000133124	X	108719946	108736563	-1	protein_coding	insulin receptor substrate 4
1	ACKR3	0.000430077761080611	0.720445004194282	0.14	0.117	1	ENSG00000144476	2	236567787	236582354	1	protein_coding	atypical chemokine receptor 3
1	PAXX	0.184664995777225	0.719113964336886	0.147	0.149	1	ENSG00000148362	9	136992422	136993984	1	protein_coding	PAXX non-homologous end joining factor
1	FLOT2	1.51427529389034e-14	0.717074171204005	0.131	0.074	2.53217114644342e-10	ENSG00000132589	17	28879335	28897733	-1	protein_coding	flotillin 2
1	SPTAN1	0.845709471165879	0.710015307520093	0.34	0.401	1	ENSG00000197694	9	128552558	128633662	1	protein_coding	spectrin alpha, non-erythrocytic 1
1	GPBP1L1	0.000169196551340733	0.708314987602781	0.196	0.284	1	ENSG00000159592	1	45627304	45688113	-1	protein_coding	GC-rich promoter binding protein 1 like 1
1	KLHDC3	8.89808428219863e-24	0.706907950897053	0.11	0.046	1.48793765366926e-19	ENSG00000124702	6	43014103	43021298	1	protein_coding	kelch domain containing 3
1	GGH	0.542098119526013	0.705466009705744	0.101	0.103	1	ENSG00000137563	8	63014881	63039407	-1	protein_coding	gamma-glutamyl hydrolase
1	IFNAR1	0.0496743978004203	0.704725198269552	0.113	0.103	1	ENSG00000142166	21	33324429	33359864	1	protein_coding	interferon alpha and beta receptor subunit 1
1	SON	0.882876591750836	0.704293016896171	0.47	0.619	1	ENSG00000159140	21	33543038	33577481	1	protein_coding	SON DNA and RNA binding protein
1	CZH9orf40	1.70633921715888e-27	0.701441363204594	0.104	0.039	2.85334043893308e-23	NA	NA	NA	NA	NA	NA	NA
1	VPS25	0.819450108190234	0.700013586476733	0.156	0.175	1	ENSG00000131475	17	42773449	42779599	1	protein_coding	vacuolar protein sorting 25 homolog
1	DDB1	0.438373013307211	0.699779860896258	0.125	0.145	1	ENSG00000167986	11	61299451	61342596	-1	protein_coding	damage specific DNA binding protein 1
1	NDUFB6	0.00325051390487201	0.699261147399613	0.361	0.367	1	ENSG00000165264	9	32553001	32573184	-1	protein_coding	NADH:ubiquinone oxidoreductase subunit B6
1	LOC101798099	1.00094270113183e-38	0.694223779943161	0.112	0.036	1.67377638483265e-34	NA	NA	NA	NA	NA	NA	NA
1	LOC101802178	0.377021240687722	0.690609500067074	0.124	0.125	1	NA	NA	NA	NA	NA	NA	NA
1	ANKRD12	0.51377907326482	0.688843973892587	0.344	0.429	1	ENSG00000101745	18	9136228	9285985	1	protein_coding	ankyrin repeat domain 12
1	LOC113839874	0.0642009738296202	0.687798255025916	0.175	0.222	1	NA	NA	NA	NA	NA	NA	NA
1	UBE2A	0.0186523115138461	0.687182476288164	0.279	0.375	1	ENSG00000077721	X	119574536	119591083	1	protein_coding	ubiquitin conjugating enzyme E2 A
1	MKNK2	2.05637319555479e-12	0.686642338701352	0.145	0.088	3.43866725760672e-08	ENSG00000099875	19	2037465	2051244	-1	protein_coding	MAPK interacting serine/threonine kinase 2
1	TAF1	0.0115978340241737	0.685794973887854	0.139	0.183	1	ENSG00000147133	X	71366222	71532374	1	protein_coding	TATA-box binding protein associated factor 1
1	AHI1	0.0169845747085179	0.684979251358014	0.156	0.144	1	ENSG00000135541	6	135283407	135498434	-1	protein_coding	Abelson helper integration site 1
1	CNBP	2.69400545378426e-05	0.681778351278595	0.568	0.647	0.450491591981804	ENSG00000169714	3	129167827	129183922	-1	protein_coding	CCHC-type zinc finger nucleic acid binding protein
1	METAP2	0.404337109536217	0.675159317041596	0.237	0.258	1	ENSG00000111142	12	95473520	95515839	1	protein_coding	methionyl aminopeptidase 2
1	LOC101800119	0.358901897675489	0.674806343492643	0.105	0.105	1	NA	NA	NA	NA	NA	NA	NA
1	ADD3	0.366457441366367	0.674506860846489	0.215	0.227	1	ENSG00000148700	10	109996368	110135565	1	protein_coding	adducin 3
1	STAG2	0.00474839973976838	0.671231750872025	0.202	0.272	1	ENSG00000101972	X	123960212	124422664	1	protein_coding	stromal antigen 2
1	CAMK2G	0.804579063405236	0.665887505239495	0.165	0.178	1	ENSG00000148660	10	73812501	73874591	-1	protein_coding	calcium/calmodulin dependent protein kinase II gamma
1	UBE2B	0.355580881601369	0.665156792927486	0.37	0.464	1	ENSG00000119048	5	134371469	134392108	1	protein_coding	ubiquitin conjugating enzyme E2 B
1	OARD1	0.748106926872234	0.661731750038182	0.145	0.156	1	ENSG00000124596	6	41033627	41097787	-1	protein_coding	O-acyl-ADP-ribose deacylase 1
1	MRPL55	0.211090142820753	0.65897932505448	0.169	0.171	1	ENSG00000162910	1	228106679	228109312	-1	protein_coding	mitochondrial ribosomal protein L55
1	AGO2	0.340308205757784	0.658015944028932	0.152	0.154	1	ENSG00000123908	8	140520156	140635633	-1	protein_coding	argonaute RISC catalytic component 2
1	CTSD	0.00108493535218554	0.656841048791823	0.278	0.375	1	ENSG00000117984	11	1752752	1764573	-1	protein_coding	cathepsin D
1	DR1	0.00154228176167414	0.655957310931591	0.195	0.272	1	ENSG00000117505	1	93345907	93369493	1	protein_coding	down-regulator of transcription 1
1	PPP1CB	0.810006023845893	0.655192199897993	0.396	0.483	1	ENSG00000213639	2	28751640	28802940	1	protein_coding	protein phosphatase 1 catalytic subunit beta
1	BLOC1S5	0.000744665913066483	0.654935479571907	0.122	0.098	1	ENSG00000188428	6	8013567	8064396	-1	protein_coding	biogenesis of lysosomal organelles complex 1 subunit 5
1	LOC101803381	6.81308275489082e-174	0.654550868941742	0.111	0.006	1.13928369827284e-169	NA	NA	NA	NA	NA	NA	NA
1	SSBP3	0.592503859373042	0.653742895237773	0.162	0.172	1	ENSG00000157216	1	54225433	54413479	-1	protein_coding	single stranded DNA binding protein 3
1	FEM1B	0.0148304366868797	0.651610638283352	0.138	0.184	1	ENSG00000169018	15	68277745	68295862	1	protein_coding	fem-1 homolog B
1	CPEB4	0.585994739922825	0.651605035573678	0.122	0.126	1	ENSG00000113742	5	173888349	173961980	1	protein_coding	cytoplasmic polyadenylation element binding protein 4
1	CACYBP	0.000909938253471921	0.649918349875233	0.202	0.279	1	ENSG00000116161	1	174999163	175012027	1	protein_coding	calcyclin binding protein
1	IK	1.01379448273649e-10	0.648962592098981	0.185	0.311	1.69526713403197e-06	ENSG00000113141	5	140647058	140662480	1	protein_coding	IK cytokine
1	YY1	0.000133952843279385	0.64730745137747	0.219	0.316	1	ENSG00000100811	14	100238298	100282788	1	protein_coding	YY1 transcription factor
1	MACF1	0.15973540717576	0.645851356126978	0.412	0.545	1	ENSG00000127603	1	39081316	39487177	1	protein_coding	microtubule actin crosslinking factor 1
1	FAM32A	0.163641736767109	0.639280491299088	0.373	0.48	1	ENSG00000105058	19	16185380	16192046	1	protein_coding	family with sequence similarity 32 member A
1	TAB2	0.00604035750036751	0.638403732318701	0.095	0.133	1	ENSG00000055208	6	149218641	149411613	1	protein_coding	TGF-beta activated kinase 1 (MAP3K7) binding protein 2
1	AKIRIN2	0.171029795107039	0.636310982910677	0.401	0.467	1	ENSG00000135334	6	87674860	87702233	-1	protein_coding	akirin 2
1	BDP1	8.16260213819237e-10	0.63010132970805	0.128	0.227	1.36495032954853e-05	ENSG00000145734	5	71455651	71567820	1	protein_coding	B double prime 1, subunit of RNA polymerase III transcription initiation factor IIIB
1	TFRC	5.59724180452834e-05	0.627815897728844	0.222	0.188	0.935970774553229	ENSG00000072274	3	196027183	196082096	-1	protein_coding	transferrin receptor
1	SLC16A10	1.61318646932172e-50	0.626266289590057	0.105	0.026	2.69757041399978e-46	ENSG00000112394	6	111087503	111231194	1	protein_coding	solute carrier family 16 member 10
1	LOC101793725	0.00110312366431462	0.624744595465361	0.123	0.178	1	NA	NA	NA	NA	NA	NA	NA
1	DCUN1D3	0.243949713637669	0.621752113460502	0.122	0.147	1	ENSG00000188215	16	20854925	20900358	-1	protein_coding	defective in cullin neddylation 1 domain containing 3
1	CHCHD5	0.982233169347763	0.619951694927646	0.211	0.235	1	ENSG00000125611	2	112584240	112589275	1	protein_coding	coiled-coil-helix-coiled-coil-helix domain containing 5
1	EIF4E	1.08251527691353e-06	0.619825731145597	0.252	0.387	0.018101820460548	ENSG00000151247	4	98879276	98929133	-1	protein_coding	eukaryotic translation initiation factor 4E
1	UBR4	0.000609944001535107	0.617550363789477	0.15	0.21	1	ENSG00000127481	1	19074510	19210266	-1	protein_coding	ubiquitin protein ligase E3 component n-recognin 4
1	MRPL28	0.721298836004857	0.614798277667611	0.14	0.156	1	ENSG00000086504	16	366969	371289	-1	protein_coding	mitochondrial ribosomal protein L28
1	RPL23A	1.58287854837576e-36	0.614325689057655	0.943	0.883	2.64688950859395e-32	ENSG00000198242	17	28719985	28724359	1	protein_coding	ribosomal protein L23a
1	BRI3BP	1.35239179078897e-05	0.613997184865585	0.118	0.185	0.226146955255732	ENSG00000184992	12	124993645	125031231	1	protein_coding	BRI3 binding protein
1	TAPT1	0.555724800596898	0.612138832874297	0.116	0.132	1	ENSG00000169762	4	16160505	16227410	-1	protein_coding	transmembrane anterior posterior transformation 1
1	ATAD1	0.232968348191812	0.611852098762887	0.105	0.102	1	ENSG00000138138	10	87751512	87841361	-1	protein_coding	ATPase family AAA domain containing 1
1	GCLM	1.07175671487e-06	0.609152966140911	0.185	0.285	0.0179219157860562	ENSG00000023909	1	93885199	93909456	-1	protein_coding	glutamate-cysteine ligase modifier subunit
1	SMIM4	3.13447996211256e-09	0.60852650686867	0.14	0.094	5.24147739264462e-05	ENSG00000168273	3	52534013	52579237	1	protein_coding	small integral membrane protein 4
1	ISCA2	0.00489592410971488	0.607708982360316	0.141	0.124	1	ENSG00000165898	14	74493756	74497106	1	protein_coding	iron-sulfur cluster assembly 2
1	LOC101797566	0.0439350846889079	0.607576735077996	0.098	0.124	1	NA	NA	NA	NA	NA	NA	NA
1	API5	0.00436857862712393	0.607448659090282	0.165	0.222	1	ENSG00000166181	11	43311963	43344529	1	protein_coding	apoptosis inhibitor 5
1	CNEP1R1	0.00146087238256162	0.604329902628436	0.107	0.153	1	ENSG00000205423	16	50024410	50037088	1	protein_coding	CTD nuclear envelope phosphatase 1 regulatory subunit 1
1	RPRD1B	0.000207198186723788	0.604265236320202	0.115	0.171	1	ENSG00000101413	20	38033725	38127780	1	protein_coding	regulation of nuclear pre-mRNA domain containing 1B
1	RHEB	9.08260630192063e-12	0.60417187138957	0.158	0.286	1.51879342580717e-07	ENSG00000106615	7	151466012	151520120	-1	protein_coding	Ras homolog, mTORC1 binding
1	CDC14A	0.864437939876223	0.601526762717813	0.097	0.102	1	ENSG00000079335	1	100345001	100520277	1	protein_coding	cell division cycle 14A
1	UHMK1	6.8331216678383e-100	0.601307848839704	0.126	0.02	1.14263460529592e-95	ENSG00000152332	1	162497251	162529631	1	protein_coding	U2AF homology motif kinase 1
1	TMEM250	0.790505678206668	0.598815060519756	0.135	0.144	1	ENSG00000238227	9	136114581	136118875	-1	protein_coding	transmembrane protein 250
1	RLF	2.91305153836342e-09	0.598458142966432	0.147	0.247	4.87120478245132e-05	ENSG00000117000	1	40161387	40240921	1	protein_coding	RLF zinc finger
1	AMFR	0.0053969985552965	0.595590353917095	0.127	0.173	1	ENSG00000159461	16	56361452	56425545	-1	protein_coding	autocrine motility factor receptor
1	MBNL1	0.0254043787688171	0.595036995091309	0.411	0.538	1	ENSG00000152601	3	152243828	152465780	1	protein_coding	muscleblind like splicing regulator 1
1	NDUFV2	0.00103940998969146	0.594742107029283	0.288	0.394	1	ENSG00000178127	18	9102630	9134345	1	protein_coding	NADH:ubiquinone oxidoreductase core subunit V2
1	IFIH1	8.02190159052563e-17	0.590890201850475	0.102	0.048	1.3414223839677e-12	ENSG00000115267	2	162267074	162318684	-1	protein_coding	interferon induced with helicase C domain 1
1	ASB8	0.142187638242588	0.590284270412691	0.158	0.156	1	ENSG00000177981	12	48147789	48181213	-1	protein_coding	ankyrin repeat and SOCS box containing 8
1	PCMTD1	0.0797910968417027	0.587223196709713	0.133	0.166	1	ENSG00000168300	8	51817575	51899186	-1	protein_coding	protein-L-isoaspartate (D-aspartate) O-methyltransferase domain containing 1
1	NDUFS6	0.0409253056884998	0.584830091534245	0.225	0.285	1	ENSG00000145494	5	1801407	1816048	1	protein_coding	NADH:ubiquinone oxidoreductase subunit S6
1	BUD31	5.05932041531436e-09	0.583991431594829	0.209	0.338	8.46019559848867e-05	ENSG00000106245	7	99408641	99419616	1	protein_coding	BUD31 homolog
1	PSMD7	6.58145221430413e-11	0.581981047461433	0.255	0.416	1.10055043927594e-06	ENSG00000103035	16	74296814	74306288	1	protein_coding	proteasome 26S subunit, non-ATPase 7
1	UBQLN1	0.0001147671945054	0.581689559975275	0.154	0.226	1	ENSG00000135018	9	83659968	83707958	-1	protein_coding	ubiquilin 1
1	LOC101800414	1.1568782824705e-113	0.580850287000957	0.108	0.012	1.93453186394717e-109	NA	NA	NA	NA	NA	NA	NA
1	TMPO	1.42673084703874e-05	0.579336510883457	0.163	0.246	0.238577932241819	ENSG00000120802	12	98515579	98550351	1	protein_coding	thymopoietin
1	CCDC86	0.000112633104316435	0.578883717521497	0.148	0.221	1	ENSG00000110104	11	60842113	60851081	1	protein_coding	coiled-coil domain containing 86
1	LY75	1.83350297422541e-10	0.577241439230635	0.131	0.233	3.06598367349974e-06	ENSG00000054219	2	159803355	159904756	-1	protein_coding	lymphocyte antigen 75
1	CDC42SE1	0.233232073845888	0.574438659613243	0.15	0.147	1	ENSG00000197622	1	151050971	151070325	-1	protein_coding	CDC42 small effector 1
1	LOC101803915	0.000109544188247562	0.571430849025855	0.138	0.203	1	NA	NA	NA	NA	NA	NA	NA
1	BACH1	0.000312890753625936	0.569964633825379	0.21	0.292	1	ENSG00000156273	21	29194071	29630751	1	protein_coding	BTB domain and CNC homolog 1
1	PBDC1	2.20879892698391e-08	0.568719339902422	0.268	0.414	0.00036935535657025	ENSG00000102390	X	76173040	76178314	1	protein_coding	polysaccharide biosynthesis domain containing 1
1	STUB1	2.78466569617989e-05	0.568549672803576	0.114	0.176	0.465651797715202	ENSG00000103266	16	680224	682870	1	protein_coding	STIP1 homology and U-box containing protein 1
1	VPS13D	0.0266398568913262	0.564589320179311	0.131	0.17	1	ENSG00000048707	1	12230030	12512047	1	protein_coding	vacuolar protein sorting 13 homolog D
1	GTF2A1	0.00130851027035452	0.560917488107877	0.117	0.165	1	ENSG00000165417	14	81175452	81221377	-1	protein_coding	general transcription factor IIA subunit 1
1	SOD2	0.36816005441234	0.559839526917395	0.254	0.302	1	ENSG00000112096	6	159669069	159762529	-1	protein_coding	superoxide dismutase 2
1	GCLC	6.93060758197003e-05	0.559198401208092	0.113	0.172	1	ENSG00000001084	6	53497341	53616970	-1	protein_coding	glutamate-cysteine ligase catalytic subunit
1	PHAX	0.739154165368169	0.559162392058115	0.103	0.107	1	ENSG00000164902	5	126600925	126627252	1	protein_coding	phosphorylated adaptor for RNA export
1	ISCA1	0.00130739537892048	0.559113790471185	0.163	0.222	1	ENSG00000135070	9	86264546	86283102	-1	protein_coding	iron-sulfur cluster assembly 1
1	NPC2	0.0599599589584134	0.55806815146681	0.267	0.332	1	ENSG00000119655	14	74476192	74494177	-1	protein_coding	NPC intracellular cholesterol transporter 2
1	SLC30A9	3.56942722723818e-10	0.554636806399349	0.154	0.263	5.96879620938769e-06	ENSG00000014824	4	41990502	42090461	1	protein_coding	solute carrier family 30 member 9
1	HIPK1	4.69933739152038e-13	0.553747054046701	0.199	0.339	7.85823198610038e-09	ENSG00000163349	1	113929324	113977869	1	protein_coding	homeodomain interacting protein kinase 1
1	SERP1	1.82581323518677e-18	0.552591776664788	0.695	0.694	3.05312489187931e-14	ENSG00000120742	3	150541998	150603228	-1	protein_coding	stress associated endoplasmic reticulum protein 1
1	EVI5	0.455395836551996	0.551945706632414	0.115	0.131	1	ENSG00000067208	1	92508696	92792404	-1	protein_coding	ecotropic viral integration site 5
1	SLC6A6	0.0450947478815104	0.550256521807165	0.269	0.339	1	ENSG00000131389	3	14402576	14489349	1	protein_coding	solute carrier family 6 member 6
1	TPRG1L	1.05149348686748e-06	0.548790795341655	0.177	0.272	0.017583074087398	ENSG00000158109	1	3625015	3630127	1	protein_coding	tumor protein p63 regulated 1 like
1	ARL6IP4	0.475132324316606	0.548433550654391	0.121	0.136	1	ENSG00000182196	12	122980060	122982913	1	protein_coding	ADP ribosylation factor like GTPase 6 interacting protein 4
1	UBC	1.19125201240554e-20	0.547418276023928	0.833	0.84	1.99201161514455e-16	ENSG00000150991	12	124911604	124917368	-1	protein_coding	ubiquitin C
1	DNAJC8	8.2946809239317e-17	0.547393108794907	0.229	0.414	1.38703654409986e-12	ENSG00000126698	1	28199456	28233029	-1	protein_coding	DnaJ heat shock protein family (Hsp40) member C8
1	NDUFS8	0.0525278895870013	0.547215842075575	0.319	0.414	1	ENSG00000110717	11	68030617	68036644	1	protein_coding	NADH:ubiquinone oxidoreductase core subunit S8
1	EEF1B2	7.49500060693568e-31	0.54378482912913	0.917	0.872	1.25331400149178e-26	ENSG00000114942	2	206159585	206162928	1	protein_coding	eukaryotic translation elongation factor 1 beta 2
1	PTPN2	2.86886217557306e-07	0.542647386055671	0.269	0.406	0.00479731132999328	ENSG00000175354	18	12785478	12929643	-1	protein_coding	protein tyrosine phosphatase non-receptor type 2
1	ERH	1.65391421745455e-17	0.540733888778793	0.228	0.425	2.7656753544275e-13	ENSG00000100632	14	69380128	69398299	-1	protein_coding	ERH mRNA splicing and mitosis factor
1	ACP1	0.00106589477759025	0.534706507821938	0.225	0.31	1	ENSG00000143727	2	264140	278283	1	protein_coding	acid phosphatase 1
1	ESCO1	0.153330821001537	0.531044030491579	0.125	0.151	1	ENSG00000141446	18	21529284	21600884	-1	protein_coding	establishment of sister chromatid cohesion N-acetyltransferase 1
1	TSFM	0.065308499080094	0.522677748215901	0.144	0.18	1	ENSG00000123297	12	57782761	57808071	1	protein_coding	Ts translation elongation factor, mitochondrial
1	ZRSR2	6.237568844901e-10	0.52183339736014	0.108	0.196	1.04304626224435e-05	ENSG00000169249	X	15790472	15823260	1	protein_coding	zinc finger CCCH-type, RNA binding motif and serine/arginine rich 2
1	TACC3	3.94488915187805e-06	0.521463869947817	0.112	0.176	0.0659664363977048	ENSG00000013810	4	1712858	1745171	1	protein_coding	transforming acidic coiled-coil containing protein 3
1	LOC113845381	0.000572749551429095	0.521380428899771	0.38	0.377	1	NA	NA	NA	NA	NA	NA	NA
1	REXO1	0.00401263288902504	0.52035006857646	0.109	0.152	1	ENSG00000079313	19	1815248	1848483	-1	protein_coding	RNA exonuclease 1 homolog
1	UFD1	0.0188122206660295	0.518613533093712	0.147	0.192	1	ENSG00000070010	22	19449911	19479202	-1	protein_coding	ubiquitin recognition factor in ER associated degradation 1
1	MCL1	1.94513215550099e-10	0.518110675010178	0.695	0.724	3.25264999042875e-06	ENSG00000143384	1	150560895	150579738	-1	protein_coding	MCL1 apoptosis regulator, BCL2 family member
1	SHPRH	0.00185354726155931	0.515687515055354	0.08	0.116	1	ENSG00000146414	6	145864245	145964423	-1	protein_coding	SNF2 histone linker PHD RING helicase
1	ZNF706	3.43663692927384e-07	0.513053936617576	0.357	0.539	0.00574674427313171	ENSG00000120963	8	101177878	101206193	-1	protein_coding	zinc finger protein 706
1	LAMP1	0.100290020892168	0.511941530563216	0.525	0.598	1	ENSG00000185896	13	113297239	113323672	1	protein_coding	lysosomal associated membrane protein 1
1	VTI1B	0.000203891213003951	0.509868186885508	0.106	0.16	1	ENSG00000100568	14	67647085	67674820	-1	protein_coding	vesicle transport through interaction with t-SNAREs 1B
1	RPL21	5.92976710846631e-34	0.50855429612472	0.943	0.888	9.91575655877736e-30	ENSG00000122026	13	27251362	27256691	1	protein_coding	ribosomal protein L21
1	ATG5	8.53987610842762e-08	0.508158852866249	0.13	0.214	0.00142803808285127	ENSG00000057663	6	106045423	106325791	-1	protein_coding	autophagy related 5
1	DENND5A	0.000834117603952573	0.504619784249149	0.076	0.115	1	ENSG00000184014	11	9138825	9265959	-1	protein_coding	DENN domain containing 5A
1	NDUFB3	7.19307504531459e-09	0.499364473129998	0.358	0.541	0.00012028260090775	ENSG00000119013	2	201071433	201085750	1	protein_coding	NADH:ubiquinone oxidoreductase subunit B3
1	MPHOSPH8	4.96426120432965e-11	0.498816899909005	0.209	0.347	8.30123758588004e-07	ENSG00000196199	13	19633659	19673441	1	protein_coding	M-phase phosphoprotein 8
1	LOC101804575	1.21960849967818e-14	0.497609480868791	0.143	0.273	2.03942933316184e-10	NA	NA	NA	NA	NA	NA	NA
1	TXLNG	2.93601325009373e-07	0.496929653628851	0.099	0.168	0.00490960135680674	ENSG00000086712	X	16786432	16844519	1	protein_coding	taxilin gamma
1	PPP2R5C	0.00174841491089214	0.496903072338524	0.116	0.161	1	ENSG00000078304	14	101761798	101927989	1	protein_coding	protein phosphatase 2 regulatory subunit B'gamma
1	SERINC1	1.82532356123051e-18	0.496460450697093	0.188	0.361	3.05230605908966e-14	ENSG00000111897	6	122443351	122471807	-1	protein_coding	serine incorporator 1
1	MPHOSPH10	7.93355762824517e-14	0.495692076316445	0.125	0.241	1.32664950659516e-09	ENSG00000124383	2	71130632	71150101	1	protein_coding	M-phase phosphoprotein 10
1	IRF1	0.527083136531977	0.495542827703342	0.263	0.283	1	ENSG00000125347	5	132440440	132508719	-1	protein_coding	interferon regulatory factor 1
1	SLC25A30	1.93124197456945e-05	0.49515272231732	0.105	0.074	0.322942282987503	ENSG00000174032	13	45393316	45418455	-1	protein_coding	solute carrier family 25 member 30
1	PNN	8.00601622884068e-14	0.49493255861665	0.144	0.274	1.33876603378674e-09	ENSG00000100941	14	39175183	39183220	1	protein_coding	pinin, desmosome associated protein
1	CDK11A	5.11360342132724e-07	0.493018829479189	0.097	0.163	0.00855096764114341	ENSG00000008128	1	1702379	1724357	-1	protein_coding	cyclin dependent kinase 11A
1	PPP6R3	6.88310876572968e-12	0.491649474003989	0.2	0.334	1.15099344780532e-07	ENSG00000110075	11	68460731	68615334	1	protein_coding	protein phosphatase 6 regulatory subunit 3
1	HERC1	4.4536807887875e-08	0.489353348613192	0.154	0.247	0.000744744501501045	ENSG00000103657	15	63608618	63833948	-1	protein_coding	HECT and RLD domain containing E3 ubiquitin protein ligase family member 1
1	CUL4A	0.269930377219222	0.489323069543891	0.086	0.102	1	ENSG00000139842	13	113208193	113267108	1	protein_coding	cullin 4A
1	VEZF1	1.39303890197025e-20	0.485798924259645	0.16	0.324	2.32943965187465e-16	ENSG00000136451	17	57971547	57988259	-1	protein_coding	vascular endothelial zinc finger 1
1	GID8	1.6060726336892e-11	0.485632118994102	0.111	0.21	2.68567465805508e-07	ENSG00000101193	20	62938147	62948475	1	protein_coding	GID complex subunit 8 homolog
1	BNIP2	0.00202131156496931	0.485239092026766	0.099	0.139	1	ENSG00000140299	15	59659146	59689534	-1	protein_coding	BCL2 interacting protein 2
1	WDR45B	0.000125292598666861	0.484042457820579	0.103	0.154	1	ENSG00000141580	17	82614562	82648553	-1	protein_coding	WD repeat domain 45B
1	PDE4D	0.157608380764712	0.482107853943889	0.181	0.178	1	ENSG00000113448	5	58969038	60522120	-1	protein_coding	phosphodiesterase 4D
1	LRIF1	0.012672607256557	0.48070743095141	0.096	0.129	1	ENSG00000121931	1	110947190	110963965	-1	protein_coding	ligand dependent nuclear receptor interacting factor 1
1	EPB42	7.29948246868608e-286	0.479461540016081	0.122	0.002	1.22061945841369e-281	ENSG00000166947	15	43197227	43221018	-1	protein_coding	erythrocyte membrane protein band 4.2
1	SRP14	7.37374881559284e-12	0.479262728839652	0.135	0.249	1.23303827694343e-07	ENSG00000140319	15	40035690	40039181	-1	protein_coding	signal recognition particle 14
1	FECH	8.23400463402217e-06	0.476665442526493	0.101	0.069	0.137689025490119	ENSG00000066926	18	57544377	57586732	-1	protein_coding	ferrochelatase
1	YTHDC1	2.83325873565351e-17	0.471733030693281	0.174	0.332	4.7377752577598e-13	ENSG00000083896	4	68310387	68350090	-1	protein_coding	YTH domain containing 1
1	CELF1	9.2212917282484e-11	0.469417602929741	0.106	0.195	1.5419844027977e-06	ENSG00000149187	11	47465933	47565569	-1	protein_coding	CUGBP Elav-like family member 1
1	ERLIN2	2.30525019084375e-09	0.468316403105299	0.213	0.332	3.85483936912891e-05	ENSG00000147475	8	37736601	37758422	1	protein_coding	ER lipid raft associated 2
1	NDUFS5	3.59981357731617e-07	0.467746093477244	0.34	0.502	0.00601960826398811	ENSG00000168653	1	39026318	39034636	1	protein_coding	NADH:ubiquinone oxidoreductase subunit S5
1	TRNAU1AP	7.2936517998609e-06	0.467609263027348	0.072	0.124	0.121964445397274	ENSG00000180098	1	28553085	28578545	1	protein_coding	tRNA selenocysteine 1 associated protein 1
1	MZT1	0.000609904942423912	0.465801053585328	0.089	0.132	1	ENSG00000204899	13	72708367	72727629	-1	protein_coding	mitotic spindle organizing protein 1
1	MRPL41	1.28632440953146e-12	0.464535329264154	0.152	0.27	2.15099167761851e-08	ENSG00000182154	9	137551879	137552555	1	protein_coding	mitochondrial ribosomal protein L41
1	BZW1	4.90313032148915e-15	0.463279361886887	0.186	0.332	8.19901452359415e-11	ENSG00000082153	2	200810594	200827338	1	protein_coding	basic leucine zipper and W2 domains 1
1	LOC101790497	9.69440035103643e-28	0.461884579267624	0.741	0.649	1.62109762670031e-23	NA	NA	NA	NA	NA	NA	NA
1	CCDC28A	0.000885807458533216	0.460887148662294	0.089	0.131	1	ENSG00000024862	6	138773769	138793319	1	protein_coding	coiled-coil domain containing 28A
1	CIR1	1.28412944047004e-06	0.460796162672016	0.094	0.155	0.02147321250354	ENSG00000138433	2	174348022	174395712	-1	protein_coding	corepressor interacting with RBPJ, CIR1
1	RPL22	3.28974263556087e-07	0.460452700154049	0.734	0.784	0.0055011076351849	ENSG00000116251	1	6185020	6209389	-1	protein_coding	ribosomal protein L22
1	CLK1	1.24464110954987e-07	0.457097196777107	0.124	0.203	0.0020812888633893	ENSG00000013441	2	200853009	200864744	-1	protein_coding	CDC like kinase 1
1	ARL16	0.415238109385639	0.455767137167197	0.121	0.139	1	ENSG00000214087	17	81681187	81683797	-1	protein_coding	ADP ribosylation factor like GTPase 16
1	LOC106016383	5.01011974833038e-09	0.453879520447671	0.186	0.293	8.37792224315807e-05	NA	NA	NA	NA	NA	NA	NA
1	ATG101	0.275476839484593	0.453843587172578	0.23	0.273	1	ENSG00000123395	12	52069246	52077495	1	protein_coding	autophagy related 101
1	UPF2	3.67363650009375e-15	0.453450239609056	0.259	0.441	6.14305495545678e-11	ENSG00000151461	10	11920022	12043170	-1	protein_coding	UPF2 regulator of nonsense mediated mRNA decay
1	RBM39	4.75997078583863e-17	0.453431608626644	0.221	0.402	7.95962314807935e-13	ENSG00000131051	20	35701347	35742312	-1	protein_coding	RNA binding motif protein 39
1	SPHK1	0.0020805638272146	0.452978631866496	0.084	0.119	1	ENSG00000176170	17	76376584	76387860	1	protein_coding	sphingosine kinase 1
1	NHP2	2.19275060837044e-13	0.451675926451648	0.264	0.44	3.66671756731705e-09	ENSG00000145912	5	178149463	178153894	-1	protein_coding	NHP2 ribonucleoprotein
1	TEF	2.22620630171725e-17	0.451323519889175	0.166	0.319	3.72266217773159e-13	ENSG00000167074	22	41367333	41399326	1	protein_coding	TEF transcription factor, PAR bZIP family member
1	LOC101789908	0.00491863843384906	0.450397860964526	0.103	0.141	1	NA	NA	NA	NA	NA	NA	NA
1	TFDP1	0.353765088471473	0.449339477950122	0.103	0.118	1	ENSG00000198176	13	113584721	113641473	1	protein_coding	transcription factor Dp-1
1	LOC101798137	4.76755956285971e-08	0.447446242080869	0.109	0.185	0.0007972313101014	NA	NA	NA	NA	NA	NA	NA
1	CUEDC1	0.0170359129917568	0.446847123336021	0.092	0.122	1	ENSG00000180891	17	57861243	57955412	-1	protein_coding	CUE domain containing 1
1	TXNRD1	0.0100548038251794	0.445244765519415	0.122	0.161	1	ENSG00000198431	12	104215779	104350307	1	protein_coding	thioredoxin reductase 1
1	BCAP29	5.39460234413301e-10	0.444634957055708	0.166	0.275	9.02085403985922e-06	ENSG00000075790	7	107580246	107629170	1	protein_coding	B cell receptor associated protein 29
1	RALBP1	5.14813038679348e-17	0.443890476042821	0.127	0.258	8.60870363279605e-13	ENSG00000017797	18	9475009	9538114	1	protein_coding	ralA binding protein 1
1	SYS1	9.55676818782645e-05	0.443217918302468	0.09	0.14	1	ENSG00000204070	20	45361937	45376798	1	protein_coding	SYS1 golgi trafficking protein
1	RRAGD	0.000194470806383143	0.442614594809187	0.096	0.144	1	ENSG00000025039	6	89364616	89412273	-1	protein_coding	Ras related GTP binding D
1	MARCH5	1.9991389974819e-07	0.442199857648857	0.105	0.178	0.00334296023158923	NA	NA	NA	NA	NA	NA	NA
1	BCL2L13	0.00815565035152692	0.441274939522432	0.094	0.128	1	ENSG00000099968	22	17628855	17730855	1	protein_coding	BCL2 like 13
1	LOC101796787	2.66484926961126e-07	0.441061375003951	0.401	0.589	0.00445616094864395	NA	NA	NA	NA	NA	NA	NA
1	PPIL3	0.00209292114470292	0.440447426475629	0.131	0.179	1	ENSG00000240344	2	200870907	200889303	-1	protein_coding	peptidylprolyl isomerase like 3
1	ZNF106	2.76668480439972e-05	0.439033238081386	0.058	0.1	0.462645032991722	ENSG00000103994	15	42412823	42491141	-1	protein_coding	zinc finger protein 106
1	MGST3	2.36950092630716e-06	0.438771735345977	0.15	0.229	0.0396227944897083	ENSG00000143198	1	165631213	165661796	1	protein_coding	microsomal glutathione S-transferase 3
1	LOC101796526	1.49591987045889e-16	0.436584887641089	0.124	0.254	2.50147720738135e-12	NA	NA	NA	NA	NA	NA	NA
1	RRP36	0.00250675110228366	0.435804076010614	0.105	0.147	1	ENSG00000124541	6	43021623	43034156	1	protein_coding	ribosomal RNA processing 36
1	ALKBH5	7.13025014020133e-15	0.435143200241814	0.129	0.254	1.19232042844447e-10	ENSG00000091542	17	18183078	18209954	1	protein_coding	alkB homolog 5, RNA demethylase
1	ZBTB43	2.45205291236466e-10	0.433566282534316	0.082	0.16	4.10032288005618e-06	ENSG00000169155	9	126805006	126838210	1	protein_coding	zinc finger and BTB domain containing 43
1	FMC1	1.21921510952899e-08	0.430049625261119	0.183	0.294	0.000203877150615437	ENSG00000164898	7	139339457	139346328	1	protein_coding	formation of mitochondrial complex V assembly factor 1 homolog
1	GSKIP	0.000548200509037913	0.430002228817	0.088	0.131	1	ENSG00000100744	14	96363452	96387288	1	protein_coding	GSK3B interacting protein
1	LEPROTL1	0.00112061191354629	0.429975466187395	0.089	0.129	1	ENSG00000104660	8	30095408	30177208	1	protein_coding	leptin receptor overlapping transcript like 1
1	MINDY3	0.201073494804768	0.427083574517356	0.114	0.109	1	ENSG00000148481	10	15778170	15860507	-1	protein_coding	MINDY lysine 48 deubiquitinase 3
1	SELENOT	2.49808293273038e-12	0.426748318610222	0.319	0.509	4.17729428011174e-08	ENSG00000198843	3	150602875	150630445	1	protein_coding	selenoprotein T
1	UBE3C	4.83457108995914e-06	0.426489329364325	0.072	0.124	0.0808436977662967	ENSG00000009335	7	157138916	157269370	1	protein_coding	ubiquitin protein ligase E3C
1	DPM1	1.53049045449371e-11	0.425573687676643	0.177	0.297	2.55928613800439e-07	ENSG00000000419	20	50934867	50959140	-1	protein_coding	dolichyl-phosphate mannosyltransferase subunit 1, catalytic
1	COPS5	0.00979997773714002	0.425295459250493	0.102	0.137	1	ENSG00000121022	8	67043079	67083783	-1	protein_coding	COP9 signalosome subunit 5
1	PSMD4	2.86928805237591e-09	0.423095791734282	0.136	0.228	4.798023481183e-05	ENSG00000159352	1	151254709	151267479	1	protein_coding	proteasome 26S subunit, non-ATPase 4
1	MED26	0.000333708936173233	0.4214586632417	0.102	0.148	1	ENSG00000105085	19	16574907	16629062	-1	protein_coding	mediator complex subunit 26
1	ADIPOR1	1.37379300116645e-09	0.421436753733784	0.126	0.219	2.29725665655054e-05	ENSG00000159346	1	202940826	202958572	-1	protein_coding	adiponectin receptor 1
1	HNRNPH1	0.958789733336409	0.421351366656928	0.554	0.675	1	ENSG00000169045	5	179614178	179634784	-1	protein_coding	heterogeneous nuclear ribonucleoprotein H1
1	ASF1A	3.79636634265468e-09	0.419212968614048	0.059	0.122	6.34828379818715e-05	ENSG00000111875	6	118894152	118909171	1	protein_coding	anti-silencing function 1A histone chaperone
1	PHF20L1	0.000433686466930142	0.416646858645053	0.087	0.129	1	ENSG00000129292	8	132775358	132848807	1	protein_coding	PHD finger protein 20 like 1
1	DECR2	6.14162007662564e-12	0.416336008515744	0.156	0.275	1.02700170921334e-07	ENSG00000242612	16	401858	412487	1	protein_coding	2,4-dienoyl-CoA reductase 2
1	RAD23B	8.08036398699433e-06	0.414062256060383	0.177	0.255	0.135119846590519	ENSG00000119318	9	107283137	107332192	1	protein_coding	RAD23 homolog B, nucleotide excision repair protein
1	LLPH	1.38690292193387e-11	0.413616060747296	0.14	0.245	2.31917906605782e-07	ENSG00000139233	12	66116555	66130750	-1	protein_coding	LLP homolog, long-term synaptic facilitation factor
1	FAU	4.84281634072639e-16	0.411779673506627	0.893	0.871	8.09815748496267e-12	ENSG00000149806	11	65120630	65122177	-1	protein_coding	FAU ubiquitin like and ribosomal protein S30 fusion
1	BLCAP	4.74595059650622e-05	0.411223753104427	0.254	0.356	0.79361785874777	ENSG00000166619	20	37492472	37527931	-1	protein_coding	BLCAP apoptosis inducing factor
1	MAST2	1.36190598929681e-10	0.410480856195177	0.13	0.23	2.27737919530213e-06	ENSG00000086015	1	45786987	46036122	1	protein_coding	microtubule associated serine/threonine kinase 2
1	UBR1	0.000205832361653899	0.410451083586709	0.081	0.126	1	ENSG00000159459	15	42942897	43106113	-1	protein_coding	ubiquitin protein ligase E3 component n-recognin 1
1	LOC101792525	2.46774781943224e-09	0.410323333362533	0.298	0.446	4.1265679036546e-05	NA	NA	NA	NA	NA	NA	NA
1	LSM4	9.53823625065694e-12	0.409521130393213	0.126	0.229	1.59498386583485e-07	ENSG00000130520	19	18306236	18323112	-1	protein_coding	LSM4 homolog, U6 small nuclear RNA and mRNA degradation associated
1	ZC3H6	1.1790571398703e-08	0.408804121471271	0.094	0.168	0.000197161934929112	ENSG00000188177	2	112275597	112340063	1	protein_coding	zinc finger CCCH-type containing 6
1	CCDC126	2.08951611104291e-06	0.408050390380342	0.099	0.16	0.0349408884088595	ENSG00000169193	7	23597382	23644708	1	protein_coding	coiled-coil domain containing 126
1	ZNF326	1.91792069930486e-22	0.406425608990914	0.185	0.366	3.20714699337759e-18	ENSG00000162664	1	89995110	90035533	1	protein_coding	zinc finger protein 326
1	RAE1	1.1604872354751e-07	0.405057630192741	0.053	0.106	0.00194056675516146	ENSG00000101146	20	57351223	57379211	1	protein_coding	ribonucleic acid export 1
1	MINDY2	2.66687748655227e-13	0.401381354631798	0.049	0.126	4.45955253301271e-09	ENSG00000128923	15	58771192	58861900	1	protein_coding	MINDY lysine 48 deubiquitinase 2
1	FIP1L1	9.66081710909326e-08	0.399870273652599	0.114	0.19	0.00161548183698257	ENSG00000145216	4	53377641	53460862	1	protein_coding	factor interacting with PAPOLA and CPSF1
1	REST	1.19987405894406e-15	0.399417011837	0.13	0.258	2.00642940136626e-11	ENSG00000084093	4	56907876	56966808	1	protein_coding	RE1 silencing transcription factor
1	DDX17	0.700897228662508	0.39937511037272	0.094	0.103	1	ENSG00000100201	22	38483438	38507660	-1	protein_coding	DEAD-box helicase 17
1	PSMA5	3.2779390118875e-14	0.397541828644688	0.204	0.361	5.48136961567828e-10	ENSG00000143106	1	109399042	109426448	-1	protein_coding	proteasome 20S subunit alpha 5
1	PDHB	5.23138634349945e-10	0.394335204847985	0.086	0.165	8.74792424359977e-06	ENSG00000168291	3	58427630	58433857	-1	protein_coding	pyruvate dehydrogenase E1 subunit beta
1	NR3C1	1.18073448631972e-05	0.393384306293215	0.099	0.154	0.197442420802384	ENSG00000113580	5	143277931	143435512	-1	protein_coding	nuclear receptor subfamily 3 group C member 1
1	ZBTB44	1.10665460139894e-13	0.393121413478039	0.08	0.174	1.85054782445931e-09	ENSG00000196323	11	130226677	130314917	-1	protein_coding	zinc finger and BTB domain containing 44
1	RNF4	0.582433905543416	0.392471679267655	0.112	0.111	1	ENSG00000063978	4	2462220	2625320	1	protein_coding	ring finger protein 4
1	USP7	7.06698670455566e-21	0.392149316637305	0.098	0.23	1.1817415167358e-16	ENSG00000187555	16	8892097	8975328	-1	protein_coding	ubiquitin specific peptidase 7
1	GAPVD1	3.61483595509134e-10	0.392111284101662	0.101	0.183	6.04472868410374e-06	ENSG00000165219	9	125261794	125367207	1	protein_coding	GTPase activating protein and VPS9 domains 1
1	EMC8	1.39801201307387e-15	0.391799965322617	0.134	0.264	2.33775568826213e-11	ENSG00000131148	16	85771758	85799608	-1	protein_coding	ER membrane protein complex subunit 8
1	UBE2I	8.35115168217503e-06	0.391344783222325	0.117	0.181	0.139647958429331	ENSG00000103275	16	1308880	1327018	1	protein_coding	ubiquitin conjugating enzyme E2 I
1	PCNP	2.66696931514019e-11	0.390550668340376	0.086	0.172	4.45970608877742e-07	ENSG00000081154	3	101574180	101594465	1	protein_coding	PEST proteolytic signal containing nuclear protein
1	VPS72	8.87936488273909e-06	0.390371475724106	0.112	0.172	0.148480739569163	ENSG00000163159	1	151176304	151195321	-1	protein_coding	vacuolar protein sorting 72 homolog
1	PSMA7	1.78779662664531e-27	0.389466312436981	0.241	0.484	2.98955351907628e-23	ENSG00000101182	20	62136733	62143440	-1	protein_coding	proteasome 20S subunit alpha 7
1	CPOX	8.94065641164464e-06	0.388654667331649	0.094	0.148	0.149505656515522	ENSG00000080819	3	98579446	98593648	-1	protein_coding	coproporphyrinogen oxidase
1	NUDT3	0.00107377853242206	0.387721531244343	0.103	0.147	1	ENSG00000272325	6	34279679	34392669	-1	protein_coding	nudix hydrolase 3
1	IGF2R	2.99405405449949e-22	0.386798102269005	0.102	0.245	5.00665718993404e-18	ENSG00000197081	6	159969082	160113507	1	protein_coding	insulin like growth factor 2 receptor
1	SAP30	3.2668927218047e-11	0.38620595521324	0.117	0.216	5.46289800940181e-07	ENSG00000164105	4	173369969	173377532	1	protein_coding	Sin3A associated protein 30
1	C10HXorf56	1.96920981936924e-11	0.3860915361722	0.166	0.284	3.29291265994924e-07	NA	NA	NA	NA	NA	NA	NA
1	ERG28	8.99882033753107e-07	0.385715709170675	0.058	0.109	0.0150478273684194	ENSG00000133935	14	75649791	75660876	-1	protein_coding	ergosterol biosynthesis 28 homolog
1	SF3B6	2.20765042555837e-12	0.385703825550393	0.135	0.244	3.6916330416187e-08	ENSG00000115128	2	24067586	24076373	-1	protein_coding	splicing factor 3b subunit 6
1	ZEB2	0.0304361823304112	0.385547978288738	0.094	0.123	1	ENSG00000169554	2	144364364	144521057	-1	protein_coding	zinc finger E-box binding homeobox 2
1	KIAA0232	0.0265294708451503	0.382951836813174	0.14	0.175	1	ENSG00000170871	4	6781375	6884170	1	protein_coding	KIAA0232
1	SUMO1	8.32317242923645e-07	0.382899711390304	0.161	0.244	0.0139180089361692	ENSG00000116030	2	202206182	202238599	-1	protein_coding	small ubiquitin like modifier 1
1	TIAL1	2.30819448567851e-20	0.382065545053551	0.136	0.291	3.85976281895161e-16	ENSG00000151923	10	119571802	119597029	-1	protein_coding	TIA1 cytotoxic granule associated RNA binding protein like 1
1	RNF11	4.41239166276079e-08	0.381300437569713	0.19	0.29	0.000737840133846859	ENSG00000123091	1	51236273	51273447	1	protein_coding	ring finger protein 11
1	MARF1	0.00182628132730118	0.379013767047983	0.08	0.115	1	ENSG00000166783	16	15594387	15643154	-1	protein_coding	meiosis regulator and mRNA stability factor 1
1	MVB12A	0.0866863873073886	0.377324007844244	0.186	0.226	1	ENSG00000141971	19	17405722	17433724	1	protein_coding	multivesicular body subunit 12A
1	SUDS3	5.762701987561e-12	0.374664617600964	0.147	0.258	9.6363902635995e-08	ENSG00000111707	12	118376555	118418033	1	protein_coding	SDS3 homolog, SIN3A corepressor complex component
1	SRP19	1.65810596728203e-22	0.373883718450682	0.161	0.333	2.772684798489e-18	ENSG00000153037	5	112861188	112898371	1	protein_coding	signal recognition particle 19
1	RAB21	9.06479505525482e-23	0.373837896862127	0.177	0.36	1.51581502913971e-18	ENSG00000080371	12	71754863	71800286	1	protein_coding	RAB21, member RAS oncogene family
1	RMC1	3.17581010953488e-06	0.372920983003028	0.096	0.154	0.0531058966516423	ENSG00000141452	18	23503470	23531822	1	protein_coding	regulator of MON1-CCZ1
1	ULK1	1.37837843176299e-06	0.372677814827689	0.094	0.154	0.0230492441359406	ENSG00000177169	12	131894622	131923150	1	protein_coding	unc-51 like autophagy activating kinase 1
1	IWS1	2.93480042969365e-13	0.366655517271123	0.13	0.241	4.90757327853371e-09	ENSG00000163166	2	127436207	127526886	-1	protein_coding	interacts with SUPT6H, CTD assembly factor 1
1	TBL2	1.25818266727124e-06	0.364734921492147	0.067	0.118	0.0210393305621096	ENSG00000106638	7	73567537	73578791	-1	protein_coding	transducin beta like 2
1	TIMM50	9.63993299273537e-06	0.364550656579626	0.09	0.144	0.161198959504521	ENSG00000105197	19	39480412	39493785	1	protein_coding	translocase of inner mitochondrial membrane 50
1	LOC101797339	0.0399392999955277	0.363592895131968	0.08	0.104	1	NA	NA	NA	NA	NA	NA	NA
1	TPR	6.27443565975231e-17	0.362819589121714	0.09	0.203	1.04921113102378e-12	ENSG00000047410	1	186311652	186375693	-1	protein_coding	translocated promoter region, nuclear basket protein
1	HBP1	1.00021874776012e-10	0.361979809091875	0.2	0.327	1.67256579000447e-06	ENSG00000105856	7	107168961	107202522	1	protein_coding	HMG-box transcription factor 1
1	HERC4	2.16908599698226e-09	0.361971385984372	0.074	0.143	3.62714560415374e-05	ENSG00000148634	10	67921899	68075301	-1	protein_coding	HECT and RLD domain containing E3 ubiquitin protein ligase 4
1	EXOSC3	0.000148898278260625	0.360957686878142	0.072	0.114	1	ENSG00000107371	9	37759234	37832117	-1	protein_coding	exosome component 3
1	GATC	0.0748431379635335	0.360334729640383	0.126	0.155	1	ENSG00000257218	12	120446444	120463749	1	protein_coding	glutamyl-tRNA amidotransferase subunit C
1	CLN8	4.58189381392202e-05	0.35958844191039	0.097	0.147	0.76618428356404	ENSG00000182372	8	1755778	1801711	1	protein_coding	CLN8 transmembrane ER and ERGIC protein
1	BLOC1S4	0.0386994732483635	0.359441789410973	0.089	0.115	1	ENSG00000186222	4	6716174	6717664	1	protein_coding	biogenesis of lysosomal organelles complex 1 subunit 4
1	MLLT10	2.38507425253041e-07	0.359183807868599	0.129	0.202	0.00398832116508135	ENSG00000078403	10	21524646	21743630	1	protein_coding	MLLT10 histone lysine methyltransferase DOT1L cofactor
1	LOC101803508	2.41375781411213e-15	0.356298808330089	0.257	0.434	4.0362858167583e-11	NA	NA	NA	NA	NA	NA	NA
1	DNAJB9	7.48098117157342e-11	0.35616913699295	0.103	0.188	1.25096967151051e-06	ENSG00000128590	7	108569867	108574850	1	protein_coding	DnaJ heat shock protein family (Hsp40) member B9
1	ESS2	2.38866135342553e-07	0.355189741412783	0.067	0.123	0.00399431951519818	ENSG00000100056	22	19130279	19144684	-1	protein_coding	ess-2 splicing factor homolog
1	SIKE1	0.000367934517951162	0.355008265461727	0.092	0.135	1	ENSG00000052723	1	114769479	114780685	-1	protein_coding	suppressor of IKBKE 1
1	FBXO9	2.83148305671715e-05	0.354950476586571	0.131	0.192	0.473480596744242	ENSG00000112146	6	53051991	53100873	1	protein_coding	F-box protein 9
1	UBXN6	8.9191913787265e-08	0.351341425679762	0.112	0.188	0.00149146718235065	ENSG00000167671	19	4444999	4457794	-1	protein_coding	UBX domain protein 6
1	SLC48A1	0.784596759852495	0.350364076520117	0.149	0.161	1	ENSG00000211584	12	47753916	47782751	1	protein_coding	solute carrier family 48 member 1
1	PRKRIP1	2.08986426974248e-06	0.350112368115086	0.083	0.139	0.0349467103186338	ENSG00000128563	7	102363872	102426676	1	protein_coding	PRKR interacting protein 1
1	ATF7IP	3.1507650308012e-08	0.349909409522091	0.085	0.152	0.000526870928450577	ENSG00000171681	12	14365676	14502931	1	protein_coding	activating transcription factor 7 interacting protein
1	KPNA1	6.76139310020738e-16	0.349143954656152	0.072	0.172	1.13064015421668e-11	ENSG00000114030	3	122421902	122514945	-1	protein_coding	karyopherin subunit alpha 1
1	NAA30	1.36898426957763e-11	0.34911438310811	0.076	0.159	2.28921549558772e-07	ENSG00000139977	14	57390544	57415906	1	protein_coding	N-alpha-acetyltransferase 30, NatC catalytic subunit
1	RBM18	5.51187532923887e-07	0.348744620362537	0.067	0.122	0.00921695792555324	ENSG00000119446	9	122237622	122264840	-1	protein_coding	RNA binding motif protein 18
1	RSL24D1	1.22705178747861e-20	0.347698153460927	0.14	0.297	2.05187599902172e-16	ENSG00000137876	15	55180806	55197049	-1	protein_coding	ribosomal L24 domain containing 1
1	CDC40	0.000595822895247496	0.347514115230646	0.074	0.111	1	ENSG00000168438	6	110180141	110254275	1	protein_coding	cell division cycle 40
1	SRSF1	5.20175457521184e-31	0.345804830892572	0.185	0.4	8.69837400066923e-27	ENSG00000136450	17	58000919	58007346	-1	protein_coding	serine and arginine rich splicing factor 1
1	IFT20	2.31893547667856e-23	0.345504388084224	0.113	0.27	3.87772390410189e-19	ENSG00000109083	17	28328325	28335489	-1	protein_coding	intraflagellar transport 20
1	CUL5	0.000127802944722621	0.345386343854805	0.062	0.1	1	ENSG00000166266	11	108008898	108107761	1	protein_coding	cullin 5
1	TRIM47	3.26545761297214e-05	0.345148853043667	0.105	0.16	0.546049822041202	ENSG00000132481	17	75874164	75878581	-1	protein_coding	tripartite motif containing 47
1	KIAA1109	7.74720147068863e-11	0.342709494044538	0.06	0.13	1.29548702992855e-06	ENSG00000138688	4	122152331	122362758	1	protein_coding	KIAA1109
1	POLR2J	5.5642987810039e-14	0.3405998194948	0.186	0.325	9.30462042159473e-10	ENSG00000005075	7	102473118	102478907	-1	protein_coding	RNA polymerase II subunit J
1	PDRG1	0.000642414861163342	0.340001684155509	0.069	0.105	1	ENSG00000088356	20	31944337	31952046	-1	protein_coding	p53 and DNA damage regulated 1
1	PPM1D	3.8766330285768e-05	0.339877887737082	0.076	0.122	0.648250575038613	ENSG00000170836	17	60600183	60666280	1	protein_coding	protein phosphatase, Mg2+/Mn2+ dependent 1D
1	TMBIM4	6.45328512135401e-07	0.339652812115133	0.162	0.244	0.0107911833799282	ENSG00000155957	12	66135846	66170072	-1	protein_coding	transmembrane BAX inhibitor motif containing 4
1	CTSZ	1.05259980171835e-07	0.337852529628023	0.242	0.358	0.00176015738843343	ENSG00000101160	20	58985686	59008238	-1	protein_coding	cathepsin Z
1	TTC1	1.56992090612808e-07	0.337596518353483	0.119	0.192	0.00262522173922737	ENSG00000113312	5	160009113	160065543	1	protein_coding	tetratricopeptide repeat domain 1
1	LOC101790248	4.3829762449857e-18	0.335918889419654	0.291	0.492	7.32921287686509e-14	NA	NA	NA	NA	NA	NA	NA
1	WDR55	3.02294336775631e-05	0.334776200748416	0.08	0.127	0.505496589956211	ENSG00000120314	5	140664868	140674124	1	protein_coding	WD repeat domain 55
1	RMND1	4.00465055978918e-06	0.334512508430971	0.067	0.117	0.0669657666607947	ENSG00000155906	6	151398898	151452158	-1	protein_coding	required for meiotic nuclear division 1 homolog
1	MOB2	0.000321336417088782	0.330771789465576	0.102	0.147	1	ENSG00000182208	11	1469457	1501247	-1	protein_coding	MOB kinase activator 2
1	PAIP2	1.94825089247988e-12	0.330544244324428	0.131	0.24	3.25786514240485e-08	ENSG00000120727	5	139341587	139369720	1	protein_coding	poly(A) binding protein interacting protein 2
1	RNF7	2.11892937916947e-07	0.330201359481436	0.085	0.147	0.00354327370784718	ENSG00000114125	3	141738249	141747560	1	protein_coding	ring finger protein 7
1	PCMT1	7.26642751968206e-10	0.32969094028754	0.1	0.183	1.21509200984123e-05	ENSG00000120265	6	149749443	149811420	1	protein_coding	protein-L-isoaspartate (D-aspartate) O-methyltransferase
1	RBM27	4.51452564670612e-15	0.328174352995002	0.076	0.175	7.54918978642197e-11	ENSG00000091009	5	146203605	146289223	1	protein_coding	RNA binding motif protein 27
1	EIF3D	6.95983229352163e-15	0.327289429366841	0.336	0.557	1.16382315612269e-10	ENSG00000100353	22	36510855	36529184	-1	protein_coding	eukaryotic translation initiation factor 3 subunit D
1	POLK	2.45508120098908e-08	0.324663418463098	0.074	0.138	0.000410538678429394	ENSG00000122008	5	75511756	75601144	1	protein_coding	DNA polymerase kappa
1	MXI1	1.08525612525007e-05	0.324075612367643	0.115	0.174	0.181476529264317	ENSG00000119950	10	110207605	110287365	1	protein_coding	MAX interactor 1, dimerization protein
1	UBR3	7.68955318618996e-09	0.32350100779665	0.065	0.127	0.000128584708379469	ENSG00000144357	2	169827454	170084131	1	protein_coding	ubiquitin protein ligase E3 component n-recognin 3
1	DYRK3	0.428698710787623	0.323063860704025	0.103	0.1	1	ENSG00000143479	1	206635536	206684419	1	protein_coding	dual specificity tyrosine phosphorylation regulated kinase 3
1	GTF2B	1.85829137824177e-14	0.321177864814886	0.188	0.33	3.10743484269588e-10	ENSG00000137947	1	88852633	88891944	-1	protein_coding	general transcription factor IIB
1	RNF126	6.11663457568974e-09	0.318264546016131	0.084	0.153	0.000102282363374684	ENSG00000070423	19	647526	663233	-1	protein_coding	ring finger protein 126
1	ANP32A	0.000165036583720321	0.316963812009981	0.122	0.175	1	ENSG00000140350	15	68778535	68820897	-1	protein_coding	acidic nuclear phosphoprotein 32 family member A
1	LOC101790622	7.63567776405963e-09	0.316206681418091	0.075	0.141	0.000127683803570605	NA	NA	NA	NA	NA	NA	NA
1	NAPG	1.72508274742468e-17	0.316092798217058	0.102	0.223	2.88468337024355e-13	ENSG00000134265	18	10525905	10552764	1	protein_coding	NSF attachment protein gamma
1	FRG1	0.000555406860986099	0.312547499548091	0.089	0.131	1	ENSG00000109536	4	189940870	189963202	1	protein_coding	FSHD region gene 1
1	VDAC1	3.69029296477794e-12	0.312477017893973	0.175	0.298	6.17090789570168e-08	ENSG00000213585	5	133971871	134004975	-1	protein_coding	voltage dependent anion channel 1
1	FAM204A	9.57159280131413e-10	0.311510397937525	0.113	0.197	1.60056174823575e-05	ENSG00000165669	10	118297925	118342328	-1	protein_coding	family with sequence similarity 204 member A
1	PSMF1	0.000247532781649432	0.310192573940898	0.104	0.152	1	ENSG00000125818	20	1113240	1189415	1	protein_coding	proteasome inhibitor subunit 1
1	DDX42	3.45831150213415e-16	0.308983914802333	0.115	0.234	5.78298849386873e-12	ENSG00000198231	17	63773603	63819317	1	protein_coding	DEAD-box helicase 42
1	GMEB2	1.94042141812486e-11	0.308265599437248	0.14	0.242	3.24477269538839e-07	ENSG00000101216	20	63587602	63627101	-1	protein_coding	glucocorticoid modulatory element binding protein 2
1	NRF1	2.30006123548785e-06	0.308030663450229	0.093	0.151	0.0384616239798279	ENSG00000106459	7	129611720	129757082	1	protein_coding	nuclear respiratory factor 1
1	ZNHIT1	1.77130462531568e-15	0.306747900794899	0.186	0.331	2.96197559445287e-11	ENSG00000106400	7	101218165	101224190	1	protein_coding	zinc finger HIT-type containing 1
1	EEF1E1	2.15422280361575e-08	0.304547837364148	0.069	0.131	0.000360229137220625	ENSG00000124802	6	8073360	8102559	-1	protein_coding	eukaryotic translation elongation factor 1 epsilon 1
1	PSMC5	1.00990413013482e-27	0.303598905081124	0.173	0.374	1.68876168641145e-23	ENSG00000087191	17	63827152	63832026	1	protein_coding	proteasome 26S subunit, ATPase 5
1	NUP35	1.60952431994282e-07	0.303471841400179	0.063	0.119	0.00269144656780839	ENSG00000163002	2	183117513	183161680	1	protein_coding	nucleoporin 35
1	UBN1	4.50631071216029e-20	0.302782581332464	0.083	0.206	7.53545277287443e-16	ENSG00000118900	16	4846665	4882401	1	protein_coding	ubinuclein 1
1	ATP5F1C	1.36805254961441e-18	0.30265866879347	0.228	0.402	2.28765747346521e-14	ENSG00000165629	10	7788147	7807815	1	protein_coding	ATP synthase F1 subunit gamma
1	NARF	0.297992395810162	0.302309887855411	0.156	0.177	1	ENSG00000141562	17	82458180	82490537	1	protein_coding	nuclear prelamin A recognition factor
1	CHCHD6	0.00086172862701683	0.298520086798376	0.071	0.105	1	ENSG00000159685	3	126704240	126960420	1	protein_coding	coiled-coil-helix-coiled-coil-helix domain containing 6
1	PDAP1	3.52306143653352e-41	0.297051447964645	0.172	0.422	5.89126333417135e-37	ENSG00000106244	7	99392048	99408597	-1	protein_coding	PDGFA associated protein 1
1	PPM1B	5.72121245852987e-24	0.297008238940425	0.108	0.263	9.56701147315365e-20	ENSG00000138032	2	44167969	44244384	1	protein_coding	protein phosphatase, Mg2+/Mn2+ dependent 1B
1	HAUS2	4.35720092520697e-07	0.295568951428032	0.053	0.103	0.0072861113871311	ENSG00000137814	15	42548828	42569994	1	protein_coding	HAUS augmin like complex subunit 2
1	LOC101801747	5.73182789925065e-12	0.292243632396955	0.063	0.14	9.58476261312693e-08	NA	NA	NA	NA	NA	NA	NA
1	CDC5L	1.38982717808461e-20	0.291865577359306	0.158	0.316	2.32406900719308e-16	ENSG00000096401	6	44387706	44450425	1	protein_coding	cell division cycle 5 like
1	CBX3	1.97654240787869e-30	0.291794264636668	0.117	0.302	3.30517421445474e-26	ENSG00000122565	7	26201162	26213607	1	protein_coding	chromobox 3
1	TFB2M	5.18955750218108e-06	0.291706123149865	0.06	0.106	0.086779780551472	ENSG00000162851	1	246540561	246566261	-1	protein_coding	transcription factor B2, mitochondrial
1	CACNB4	2.58150330192379e-18	0.291528453130744	0.129	0.265	4.31678982147696e-14	ENSG00000182389	2	151832771	152099167	-1	protein_coding	calcium voltage-gated channel auxiliary subunit beta 4
1	NDUFA5	5.36744454418846e-19	0.29061841035133	0.273	0.477	8.97544076679194e-15	ENSG00000128609	7	123536997	123557904	-1	protein_coding	NADH:ubiquinone oxidoreductase subunit A5
1	CDK2AP2	7.67235923784826e-09	0.28886668397599	0.179	0.281	0.000128297191175299	ENSG00000167797	11	67506497	67508649	-1	protein_coding	cyclin dependent kinase 2 associated protein 2
1	PBRM1	2.69515851470401e-18	0.288694234742024	0.067	0.172	4.50684406828804e-14	ENSG00000163939	3	52545352	52685917	-1	protein_coding	polybromo 1
1	ARMC1	3.05162274322688e-11	0.288316674029056	0.061	0.134	5.10292355122398e-07	ENSG00000104442	8	65602458	65634217	-1	protein_coding	armadillo repeat containing 1
1	NDUFS1	3.96147491511932e-08	0.288245623251878	0.069	0.13	0.000662437835306253	ENSG00000023228	2	206114817	206159509	-1	protein_coding	NADH:ubiquinone oxidoreductase core subunit S1
1	INIP	1.06519541303291e-05	0.288193150083285	0.084	0.135	0.178121976967363	ENSG00000148153	9	112683926	112718149	-1	protein_coding	INTS3 and NABP interacting protein
1	GTF2H1	1.00731067006605e-15	0.286563243336393	0.076	0.177	1.68442490248445e-11	ENSG00000110768	11	18322295	18367045	1	protein_coding	general transcription factor IIH subunit 1
1	OVCA2	1.41518471771852e-11	0.286435510219045	0.079	0.161	2.36647188496891e-07	ENSG00000262664	17	2042022	2043425	1	protein_coding	OVCA2 serine hydrolase domain containing
1	RSBN1L	1.51578152675171e-16	0.284775724067663	0.164	0.308	2.53468986903421e-12	ENSG00000187257	7	77696459	77783022	1	protein_coding	round spermatid basic protein 1 like
1	MED31	1.01867541257702e-05	0.284494446369538	0.076	0.125	0.17034290249113	ENSG00000108590	17	6643311	6651634	-1	protein_coding	mediator complex subunit 31
1	RAB18	1.38065767550277e-27	0.284242265942141	0.149	0.334	2.30873576497573e-23	ENSG00000099246	10	27504174	27543207	1	protein_coding	RAB18, member RAS oncogene family
1	HBS1L	1.20247927571065e-06	0.283706757398245	0.08	0.135	0.0201078584484335	ENSG00000112339	6	134960378	135103056	-1	protein_coding	HBS1 like translational GTPase
1	DEK	1.37085903804667e-19	0.283412166162282	0.1	0.227	2.29235048342164e-15	ENSG00000124795	6	18223860	18264548	-1	protein_coding	DEK proto-oncogene
1	GTF2F2	0.000838450974488541	0.283262860359791	0.09	0.13	1	ENSG00000188342	13	45120510	45284893	1	protein_coding	general transcription factor IIF subunit 2
1	EFCAB14	4.21019477494543e-14	0.283163084825301	0.149	0.267	7.04028770266376e-10	ENSG00000159658	1	46674659	46719146	-1	protein_coding	EF-hand calcium binding domain 14
1	RDX	3.04675953833279e-19	0.282758629645204	0.239	0.422	5.09479130000009e-15	ENSG00000137710	11	109864295	110296712	-1	protein_coding	radixin
1	COPS8	4.18408903896123e-12	0.282511563124183	0.09	0.179	6.99663369095096e-08	ENSG00000198612	2	237085882	237100474	1	protein_coding	COP9 signalosome subunit 8
1	SLU7	4.51821887182164e-27	0.282245803346532	0.174	0.368	7.55536559746015e-23	ENSG00000164609	5	160401641	160421711	-1	protein_coding	SLU7 homolog, splicing factor
1	PSMD11	5.94745180644578e-13	0.281520848707725	0.067	0.15	9.94532891073864e-09	ENSG00000108671	17	32444379	32483319	1	protein_coding	proteasome 26S subunit, non-ATPase 11
1	CENPX	3.60293805880116e-19	0.281401343523196	0.191	0.353	6.02483302192731e-15	ENSG00000169689	17	82018702	82024107	-1	protein_coding	centromere protein X
1	ABHD17A	0.00129782607845406	0.279612700134011	0.082	0.119	1	ENSG00000129968	19	1876810	1885496	-1	protein_coding	abhydrolase domain containing 17A, depalmitoylase
1	MRPS23	6.10221753156463e-29	0.279108093267601	0.167	0.363	1.02041281562824e-24	ENSG00000181610	17	57834781	57850056	-1	protein_coding	mitochondrial ribosomal protein S23
1	PDCD10	9.19477731049832e-24	0.278995619969706	0.108	0.254	1.53755066186153e-19	ENSG00000114209	3	167683298	167734939	-1	protein_coding	programmed cell death 10
1	RAP2C	1.75846052374192e-16	0.278916198981628	0.099	0.212	2.94049768780124e-12	ENSG00000123728	X	132203024	132219480	-1	protein_coding	RAP2C, member of RAS oncogene family
1	CACTIN	1.94846852992386e-12	0.278393298418666	0.111	0.21	3.25822907573869e-08	ENSG00000105298	19	3610645	3626815	-1	protein_coding	cactin, spliceosome C complex subunit
1	ZCCHC10	9.10094468909177e-12	0.278077736382616	0.065	0.141	1.52185997090993e-07	ENSG00000155329	5	132996985	133026604	-1	protein_coding	zinc finger CCHC-type containing 10
1	BPTF	1.37608893486468e-32	0.277252078485255	0.097	0.272	2.30109591688072e-28	ENSG00000171634	17	67825503	67984378	1	protein_coding	bromodomain PHD finger transcription factor
1	ZFX	1.35883718828852e-13	0.277248741109373	0.077	0.167	2.27224754625607e-09	ENSG00000005889	X	24149173	24216255	1	protein_coding	zinc finger protein X-linked
1	ENSA	3.7918553605924e-20	0.276746441798446	0.149	0.304	6.34074053398261e-16	ENSG00000143420	1	150600851	150629612	-1	protein_coding	endosulfine alpha
1	TBC1D22B	2.23625781267646e-11	0.276330185954837	0.094	0.18	3.73947031435758e-07	ENSG00000065491	6	37257772	37332970	1	protein_coding	TBC1 domain family member 22B
1	C14H5orf24	4.92293745868375e-19	0.275465401505093	0.093	0.215	8.23213601841097e-15	NA	NA	NA	NA	NA	NA	NA
1	RPL30	3.90099524098859e-10	0.275288649398555	0.842	0.824	6.52324424198112e-06	ENSG00000156482	8	98024851	98046469	-1	protein_coding	ribosomal protein L30
1	EIF2S1	3.67342398860424e-15	0.275260376798877	0.067	0.158	6.14269959374401e-11	ENSG00000134001	14	67360328	67386516	1	protein_coding	eukaryotic translation initiation factor 2 subunit alpha
1	NKRF	2.20803569934535e-15	0.275029677036683	0.057	0.147	3.6922772964453e-11	ENSG00000186416	X	119588337	119606443	-1	protein_coding	NFKB repressing factor
1	CZIB	0.0059198291901033	0.274343979823963	0.085	0.117	1	ENSG00000162384	1	53214099	53220634	-1	protein_coding	CXXC motif containing zinc binding protein
1	WAPL	4.87866709622465e-31	0.274279102288067	0.199	0.423	8.15810711830686e-27	ENSG00000062650	10	86435256	86521792	-1	protein_coding	WAPL cohesin release factor
1	CDKN1B	1.98657004978288e-10	0.274066408291099	0.117	0.205	3.32194243724692e-06	ENSG00000111276	12	12685498	12722369	1	protein_coding	cyclin dependent kinase inhibitor 1B
1	PAPOLA	9.22360211719458e-23	0.273530964967481	0.079	0.211	1.54237074603728e-18	ENSG00000090060	14	96501433	96567116	1	protein_coding	poly(A) polymerase alpha
1	COPS9	1.72446287893729e-16	0.272865026451073	0.224	0.386	2.88364682615893e-12	ENSG00000172428	2	240126563	240136807	-1	protein_coding	COP9 signalosome subunit 9
1	SRPK1	6.38165045753921e-15	0.272402927441763	0.101	0.209	1.06713958950971e-10	ENSG00000096063	6	35832966	35921342	-1	protein_coding	SRSF protein kinase 1
1	ZBTB34	3.23411305517465e-16	0.27191674400233	0.056	0.148	5.40808385086305e-12	ENSG00000177125	9	126860665	126885878	1	protein_coding	zinc finger and BTB domain containing 34
1	CNOT11	2.82281620449355e-19	0.271726191109358	0.062	0.17	4.72031325715411e-15	ENSG00000158435	2	101252886	101270316	1	protein_coding	CCR4-NOT transcription complex subunit 11
1	LYRM4	1.16557876337241e-06	0.271568090057011	0.065	0.115	0.0194908080811134	ENSG00000214113	6	5103629	5260950	-1	protein_coding	LYR motif containing 4
1	PCGF6	2.07278384302867e-08	0.271518873367815	0.061	0.119	0.000346610914231254	ENSG00000156374	10	103302796	103351144	-1	protein_coding	polycomb group ring finger 6
1	UBE2L3	2.35226795393191e-23	0.271449194335407	0.161	0.335	3.93346247256494e-19	ENSG00000185651	22	21549447	21624034	1	protein_coding	ubiquitin conjugating enzyme E2 L3
1	DNAJB6	3.14930637480825e-12	0.270437653977667	0.089	0.177	5.26627011995436e-08	ENSG00000105993	7	157335381	157417439	1	protein_coding	DnaJ heat shock protein family (Hsp40) member B6
1	FBXO22	8.85384640103679e-26	0.270409405164186	0.096	0.252	1.48054019518137e-21	ENSG00000167196	15	75903876	75942511	1	protein_coding	F-box protein 22
1	PARP1	2.04342985675716e-17	0.269791377890342	0.148	0.278	3.41702340646932e-13	ENSG00000143799	1	226360210	226408154	-1	protein_coding	poly(ADP-ribose) polymerase 1
1	MGAT3	3.70959545264753e-07	0.2696143902592	0.131	0.207	0.0062031855159172	ENSG00000128268	22	39457012	39492194	1	protein_coding	beta-1,4-mannosyl-glycoprotein 4-beta-N-acetylglucosaminyltransferase
1	TRIP12	4.49093218264035e-17	0.269425805870437	0.144	0.279	7.5097367958112e-13	ENSG00000153827	2	229763837	229923239	-1	protein_coding	thyroid hormone receptor interactor 12
1	ANKMY2	4.30829345410475e-07	0.268970257882333	0.058	0.109	0.00720432831395396	ENSG00000106524	7	16599779	16645817	-1	protein_coding	ankyrin repeat and MYND domain containing 2
1	PSMD6	6.09437071582599e-27	0.266695987971904	0.108	0.271	1.01910067110042e-22	ENSG00000163636	3	64010550	64024010	-1	protein_coding	proteasome 26S subunit, non-ATPase 6
1	NDUFAB1	4.03771707057712e-18	0.265298651764031	0.195	0.354	6.75187048541905e-14	ENSG00000004779	16	23581014	23596316	-1	protein_coding	NADH:ubiquinone oxidoreductase subunit AB1
1	CHCHD7	1.11538871418045e-13	0.263734592216508	0.132	0.245	1.86515300785255e-09	ENSG00000170791	8	56211686	56218809	1	protein_coding	coiled-coil-helix-coiled-coil-helix domain containing 7
1	RBSN	1.43581440851931e-13	0.263125869339928	0.047	0.123	2.40096885392599e-09	ENSG00000131381	3	15070073	15099163	-1	protein_coding	rabenosyn, RAB effector
1	PRPF18	2.77220654686124e-05	0.261917427820638	0.084	0.132	0.463568378766136	ENSG00000165630	10	13586939	13630859	1	protein_coding	pre-mRNA processing factor 18
1	FBXO45	6.12185772455242e-14	0.260668385469288	0.076	0.169	1.02369704869966e-09	ENSG00000174013	3	196568611	196589059	1	protein_coding	F-box protein 45
1	NDUFA11	9.04062070558094e-27	0.260469195832111	0.249	0.484	1.51177259438724e-22	ENSG00000174886	19	5891276	5904006	-1	protein_coding	NADH:ubiquinone oxidoreductase subunit A11
1	BRD1	6.185194081341e-25	0.260396210069722	0.117	0.276	1.03428815428184e-20	ENSG00000100425	22	49773283	49827512	-1	protein_coding	bromodomain containing 1
1	DYNLL2	7.19940544766548e-36	0.260381319089304	0.098	0.289	1.20388457895862e-31	ENSG00000264364	17	58083419	58095542	1	protein_coding	dynein light chain LC8-type 2
1	HSBP1	4.9358178652257e-22	0.260034929646866	0.2	0.377	8.25367463423041e-18	ENSG00000230989	16	83807978	83819737	1	protein_coding	heat shock factor binding protein 1
1	MIA3	1.63164263639791e-23	0.258673345551622	0.117	0.271	2.72843281658459e-19	ENSG00000154305	1	222618097	222668007	1	protein_coding	MIA SH3 domain ER export factor 3
1	MRPL33	7.04896391782064e-25	0.25793211075465	0.155	0.329	1.17872774633797e-20	ENSG00000243147	2	27771717	27988087	1	protein_coding	mitochondrial ribosomal protein L33
1	MRPL35	1.50693893453551e-11	0.257389761557956	0.091	0.18	2.51990328633028e-07	ENSG00000132313	2	86199355	86213790	1	protein_coding	mitochondrial ribosomal protein L35
1	OPA1	2.30231114687882e-14	0.256807211939883	0.078	0.17	3.84992469981076e-10	ENSG00000198836	3	193593144	193697811	1	protein_coding	OPA1 mitochondrial dynamin like GTPase
1	TCF3	5.93441984552757e-13	0.256716352946286	0.085	0.176	9.92353686569119e-09	ENSG00000071564	19	1609290	1652615	-1	protein_coding	transcription factor 3
1	PGM2L1	3.4371685706318e-05	0.255195399243685	0.06	0.101	0.57476332838105	ENSG00000165434	11	74330316	74398433	-1	protein_coding	phosphoglucomutase 2 like 1
1	ADRM1	5.28824135355798e-31	0.254587189340623	0.094	0.264	8.84299719141966e-27	ENSG00000130706	20	62302093	62308862	1	protein_coding	adhesion regulating molecule 1
1	UBE2J2	3.45647206014491e-22	0.253577253475554	0.131	0.286	5.77991257897431e-18	ENSG00000160087	1	1253909	1273864	-1	protein_coding	ubiquitin conjugating enzyme E2 J2
1	TAX1BP1	1.74309248113175e-11	0.250234809194541	0.323	0.485	2.91479924694851e-07	ENSG00000106052	7	27739331	27844564	1	protein_coding	Tax1 binding protein 1
1	AARS	3.08126252847372e-45	-0.250145021456222	0.024	0.187	5.15248720011375e-41	NA	NA	NA	NA	NA	NA	NA
1	FARSB	2.73249949980368e-35	-0.25022113446744	0.007	0.128	4.56928566357172e-31	ENSG00000116120	2	222566899	222656092	-1	protein_coding	phenylalanyl-tRNA synthetase subunit beta
1	LOC101793077	1.46737341853628e-33	-0.250422187062775	0.005	0.118	2.45374183047637e-29	NA	NA	NA	NA	NA	NA	NA
1	RNASEH2B	1.28813518364255e-33	-0.250760991848962	0.021	0.145	2.15401965408707e-29	ENSG00000136104	13	50909747	51024120	1	protein_coding	ribonuclease H2 subunit B
1	TMEM135	9.88673655299653e-39	-0.251001268109965	0.01	0.143	1.65326008639208e-34	ENSG00000166575	11	87037844	87328824	1	protein_coding	transmembrane protein 135
1	RNF138	2.18749517730418e-30	-0.251004712777151	0.005	0.108	3.65792943548804e-26	ENSG00000134758	18	32091874	32131561	1	protein_coding	ring finger protein 138
1	VPS26B	2.36929469721177e-42	-0.251177916979541	0.025	0.181	3.96193459267752e-38	ENSG00000151502	11	134224671	134247788	1	protein_coding	VPS26, retromer complex component B
1	TM2D2	6.4083654120132e-41	-0.251362021216073	0.035	0.196	1.07160686419685e-36	ENSG00000169490	8	38988808	38996824	-1	protein_coding	TM2 domain containing 2
1	BCLAF3	2.02869520503433e-36	-0.251496226298115	0.007	0.13	3.3923841218584e-32	ENSG00000173681	X	19912860	19970298	-1	protein_coding	BCLAF1 and THRAP3 family member 3
1	MARK3	1.1489132138274e-63	-0.251598302492298	0.048	0.282	1.92121267616217e-59	ENSG00000075413	14	103385377	103503831	1	protein_coding	microtubule affinity regulating kinase 3
1	OSBP2	1.06218131696248e-28	-0.252109632260944	0.004	0.101	1.77617959822465e-24	ENSG00000184792	22	30693782	30907824	1	protein_coding	oxysterol binding protein 2
1	SAR1A	7.89771317942043e-45	-0.252168327960258	0.039	0.212	1.32065559786268e-40	ENSG00000079332	10	70147289	70170523	-1	protein_coding	secretion associated Ras related GTPase 1A
1	DNAJC18	2.72646492656834e-48	-0.252280504524647	0.019	0.189	4.55919465020758e-44	ENSG00000170464	5	139408588	139444491	-1	protein_coding	DnaJ heat shock protein family (Hsp40) member C18
1	LPIN1	6.95115768493603e-34	-0.252752218217624	0.007	0.124	1.162372588075e-29	ENSG00000134324	2	11677595	11827409	1	protein_coding	lipin 1
1	DESI2	8.78418799331459e-30	-0.252784475086241	0.007	0.11	1.46889191624207e-25	ENSG00000121644	1	244653103	244709033	1	protein_coding	desumoylating isopeptidase 2
1	DNAJC3	5.81639320089342e-75	-0.252953706566519	0.099	0.396	9.72617271053398e-71	ENSG00000102580	13	95677139	95794988	1	protein_coding	DnaJ heat shock protein family (Hsp40) member C3
1	MAP3K13	1.28617519308983e-32	-0.253058181115804	0.009	0.123	2.15074215788482e-28	ENSG00000073803	3	185282941	185489094	1	protein_coding	mitogen-activated protein kinase kinase kinase 13
1	LOC113845611	6.52776437438598e-30	-0.25307238018615	0.012	0.12	1.09157275868482e-25	NA	NA	NA	NA	NA	NA	NA
1	AP1G1	1.45785759466765e-46	-0.253545171949472	0.018	0.182	2.43782946980325e-42	ENSG00000166747	16	71729000	71809201	-1	protein_coding	adaptor related protein complex 1 subunit gamma 1
1	RPS11	1.98575019150586e-13	-0.253554830832224	0.873	0.876	3.3205714702361e-09	ENSG00000142534	19	49496365	49499708	1	protein_coding	ribosomal protein S11
1	NOL12	4.38635843739244e-36	-0.25374588810813	0.013	0.14	7.33486857900764e-32	ENSG00000273899	22	37681673	37693476	1	protein_coding	nucleolar protein 12
1	TRAPPC10	7.00934816937892e-36	-0.253776109160881	0.011	0.137	1.17210320088354e-31	ENSG00000160218	21	44012309	44106552	1	protein_coding	trafficking protein particle complex 10
1	EIF3A	1.78871188559494e-70	-0.253805651989557	0.123	0.418	2.99108401509186e-66	ENSG00000107581	10	119033670	119080823	-1	protein_coding	eukaryotic translation initiation factor 3 subunit A
1	PCCB	2.90633969863799e-37	-0.253942332602624	0.007	0.132	4.85998124406245e-33	ENSG00000114054	3	136250340	136337896	1	protein_coding	propionyl-CoA carboxylase subunit beta
1	LOC113841356	3.77376439558229e-25	-0.254017833315156	0.011	0.102	6.31048882229271e-21	NA	NA	NA	NA	NA	NA	NA
1	DDX52	1.72242637434316e-40	-0.254064763958151	0.011	0.152	2.88024138317663e-36	ENSG00000278053	17	37609739	37643446	-1	protein_coding	DExD-box helicase 52
1	GOLT1B	4.83123148091828e-39	-0.254081300715661	0.014	0.152	8.07878528239156e-35	ENSG00000111711	12	21501781	21518408	1	protein_coding	golgi transport 1B
1	CISD1	2.56966488956834e-58	-0.254180911366755	0.063	0.293	4.29699362833619e-54	ENSG00000122873	10	58269162	58289586	1	protein_coding	CDGSH iron sulfur domain 1
1	LOC101803251	2.45697843557646e-51	-0.254184090627094	0.047	0.244	4.10855933997095e-47	NA	NA	NA	NA	NA	NA	NA
1	DUSP16	9.24004169540027e-31	-0.254219720903384	0.009	0.117	1.54511977230483e-26	ENSG00000111266	12	12473282	12562863	-1	protein_coding	dual specificity phosphatase 16
1	ELAC2	2.46662334204512e-36	-0.25427465377988	0.011	0.138	4.12468755256785e-32	ENSG00000006744	17	12991612	13018065	-1	protein_coding	elaC ribonuclease Z 2
1	UFM1	5.62983621953046e-46	-0.254509562332002	0.049	0.232	9.41421212629883e-42	ENSG00000120686	13	38349849	38363619	1	protein_coding	ubiquitin fold modifier 1
1	NDFIP1	9.07935451605797e-77	-0.254684522909373	0.182	0.511	1.51824966217521e-72	ENSG00000131507	5	142108779	142154440	1	protein_coding	Nedd4 family interacting protein 1
1	OSBPL2	2.36769430187006e-46	-0.254712597937795	0.028	0.198	3.95925841158711e-42	ENSG00000130703	20	62231922	62296213	1	protein_coding	oxysterol binding protein like 2
1	SSX2IP	1.05696060002885e-29	-0.254877179614991	0.004	0.105	1.76744951536824e-25	ENSG00000117155	1	84643706	84690803	-1	protein_coding	SSX family member 2 interacting protein
1	GAR1	1.99531701019961e-34	-0.25499975632483	0.006	0.123	3.33656910445579e-30	ENSG00000109534	4	109815510	109824740	1	protein_coding	GAR1 ribonucleoprotein
1	PDCL3	7.88024991899981e-53	-0.255026885221377	0.02	0.203	1.31773539145515e-48	ENSG00000115539	2	100562993	100576739	1	protein_coding	phosducin like 3
1	TMEM214	1.38941494912716e-32	-0.255162288205108	0.005	0.115	2.32337967793044e-28	ENSG00000119777	2	27032910	27041694	1	protein_coding	transmembrane protein 214
1	KBTBD11	7.56536299266118e-31	-0.255301014666955	0.002	0.103	1.2650799996328e-26	ENSG00000176595	8	1973677	2006936	1	protein_coding	kelch repeat and BTB domain containing 11
1	QSOX2	7.7948049606651e-32	-0.255351754884699	0.013	0.129	1.30344728552242e-27	ENSG00000165661	9	136206333	136245812	-1	protein_coding	quiescin sulfhydryl oxidase 2
1	PEPD	2.77462234705393e-37	-0.255383324036688	0.005	0.13	4.63972348874358e-33	ENSG00000124299	19	33386950	33521791	-1	protein_coding	peptidase D
1	SLF2	5.8816252435322e-32	-0.255413564526176	0.013	0.128	9.83525373223455e-28	ENSG00000119906	10	100912963	100965134	1	protein_coding	SMC5-SMC6 complex localization factor 2
1	CAMKK2	1.7314443753424e-31	-0.255514550474839	0.005	0.112	2.89532128444756e-27	ENSG00000110931	12	121237675	121298308	-1	protein_coding	calcium/calmodulin dependent protein kinase kinase 2
1	SAYSD1	7.12523354010815e-35	-0.255662212214158	0.014	0.138	1.19148155257688e-30	ENSG00000112167	6	39104063	39115186	-1	protein_coding	SAYSVFN motif domain containing 1
1	NDUFA13	8.44287393601851e-73	-0.256166330037403	0.276	0.635	1.41181737958101e-68	ENSG00000186010	19	19515736	19529054	1	protein_coding	NADH:ubiquinone oxidoreductase subunit A13
1	EMSY	3.82684426687773e-30	-0.256302743860614	0.011	0.118	6.39924898307295e-26	ENSG00000158636	11	76444923	76553025	1	protein_coding	EMSY transcriptional repressor, BRCA2 interacting
1	SRP54	1.33198339845966e-65	-0.256322216441362	0.086	0.349	2.22734263890424e-61	ENSG00000100883	14	34981957	35029686	1	protein_coding	signal recognition particle 54
1	SLC38A10	7.49812395747758e-32	-0.256406472864419	0.003	0.109	1.2538362881694e-27	ENSG00000157637	17	81244811	81295547	-1	protein_coding	solute carrier family 38 member 10
1	PIGX	1.78240523544488e-53	-0.256478452617499	0.024	0.212	2.98053803471094e-49	ENSG00000163964	3	196639775	196736007	1	protein_coding	phosphatidylinositol glycan anchor biosynthesis class X
1	GOLGA4	1.33397291145614e-51	-0.256592698562239	0.06	0.267	2.23066950253695e-47	ENSG00000144674	3	37243177	37366751	1	protein_coding	golgin A4
1	USP47	1.53455557337923e-50	-0.257027909748414	0.034	0.22	2.56608382980475e-46	ENSG00000170242	11	11841423	11961887	1	protein_coding	ubiquitin specific peptidase 47
1	FAR1	2.64862021853194e-35	-0.257116461005665	0.011	0.136	4.42902272942911e-31	ENSG00000197601	11	13668668	13732346	1	protein_coding	fatty acyl-CoA reductase 1
1	DAZAP1	3.55776924877198e-68	-0.257811860430784	0.072	0.334	5.9493017377965e-64	ENSG00000071626	19	1407569	1435687	1	protein_coding	DAZ associated protein 1
1	MANBAL	4.27676837110932e-32	-0.257880557420205	0.009	0.121	7.15161207016901e-28	ENSG00000101363	20	37289649	37317260	1	protein_coding	mannosidase beta like
1	RHOC	1.75385198406782e-39	-0.257894727697817	0.016	0.157	2.9327912877582e-35	ENSG00000155366	1	112701127	112707434	-1	protein_coding	ras homolog family member C
1	MED6	9.35042662785046e-37	-0.257930442620592	0.01	0.138	1.56357834070915e-32	ENSG00000133997	14	70581257	70600690	-1	protein_coding	mediator complex subunit 6
1	ARFGAP2	6.14586463257551e-50	-0.25793673789155	0.023	0.199	1.02771148385928e-45	ENSG00000149182	11	47164299	47177125	-1	protein_coding	ADP ribosylation factor GTPase activating protein 2
1	UBN2	1.90955494461076e-43	-0.258015504539027	0.03	0.193	3.19315777837812e-39	ENSG00000157741	7	139230356	139308236	1	protein_coding	ubinuclein 2
1	HSPA9	3.09218328370698e-74	-0.258105234283915	0.094	0.382	5.1707488870148e-70	ENSG00000113013	5	138553756	138575675	-1	protein_coding	heat shock protein family A (Hsp70) member 9
1	MPZL3	6.57358048160457e-30	-0.258147290219004	0.002	0.102	1.09923412813392e-25	ENSG00000160588	11	118226690	118252365	-1	protein_coding	myelin protein zero like 3
1	GRPEL2	1.29726626222885e-32	-0.258296292567416	0.008	0.121	2.16928864369908e-28	ENSG00000164284	5	149345430	149354583	1	protein_coding	GrpE like 2, mitochondrial
1	LOC101797709	6.90768225578803e-34	-0.258333817604165	0.007	0.122	1.15510262681288e-29	NA	NA	NA	NA	NA	NA	NA
1	VTI1A	6.40576192604053e-31	-0.258437091481908	0.002	0.105	1.0711715092725e-26	ENSG00000151532	10	112446998	112818744	1	protein_coding	vesicle transport through interaction with t-SNAREs 1A
1	LOC101795287	1.39265199676701e-28	-0.258568359133076	0.004	0.101	2.32879266899379e-24	NA	NA	NA	NA	NA	NA	NA
1	SMARCC1	1.38389642804946e-58	-0.258611830588226	0.044	0.261	2.3141516069843e-54	ENSG00000173473	3	47585269	47782106	-1	protein_coding	SWI/SNF related, matrix associated, actin dependent regulator of chromatin subfamily c member 1
1	PUF60	3.28363091301013e-54	-0.25905031955272	0.044	0.248	5.49088761273554e-50	ENSG00000179950	8	143816344	143829352	-1	protein_coding	poly(U) binding splicing factor 60
1	PHF12	8.76174843039152e-38	-0.259103831785317	0.021	0.161	1.46513957253007e-33	ENSG00000109118	17	28905250	28951771	-1	protein_coding	PHD finger protein 12
1	MAN2B2	3.98382882689481e-31	-0.259593622603593	0.002	0.104	6.6617585643335e-27	ENSG00000013288	4	6575189	6623362	1	protein_coding	mannosidase alpha class 2B member 2
1	MOCOS	1.24991037989818e-28	-0.259722734533088	0.004	0.1	2.09010013726573e-24	ENSG00000075643	18	36187497	36272157	1	protein_coding	molybdenum cofactor sulfurase
1	LTA4H	3.30777455107334e-30	-0.259815946218483	0.002	0.103	5.53126060430483e-26	ENSG00000111144	12	96000753	96043520	-1	protein_coding	leukotriene A4 hydrolase
1	SNRNP40	1.90099827015394e-44	-0.25998771914137	0.016	0.171	3.17884930735142e-40	ENSG00000060688	1	31259568	31296788	-1	protein_coding	small nuclear ribonucleoprotein U5 subunit 40
1	CHORDC1	2.48953853788263e-28	-0.260514326614534	0.028	0.142	4.16300634304734e-24	ENSG00000110172	11	90200429	90223077	-1	protein_coding	cysteine and histidine rich domain containing 1
1	UBQLN4	3.29797585704786e-50	-0.260539613249487	0.036	0.224	5.51487522815543e-46	ENSG00000160803	1	156035299	156053798	-1	protein_coding	ubiquilin 4
1	LOC106016029	3.17369611814412e-31	-0.260541756631301	0.014	0.128	5.3070546487606e-27	NA	NA	NA	NA	NA	NA	NA
1	SRM	1.40249330202253e-31	-0.260641610037706	0.002	0.107	2.34524929964207e-27	ENSG00000116649	1	11054584	11060020	-1	protein_coding	spermidine synthase
1	ASAH1	2.46533094100518e-58	-0.260743124104109	0.047	0.264	4.12252639954887e-54	ENSG00000104763	8	18055992	18084998	-1	protein_coding	N-acylsphingosine amidohydrolase 1
1	RYBP	2.87957521466598e-31	-0.260836143723713	0.004	0.11	4.81522567396445e-27	ENSG00000163602	3	72371825	72446623	-1	protein_coding	RING1 and YY1 binding protein
1	CCDC134	1.88242954555525e-33	-0.261038432437753	0.011	0.129	3.14779868607749e-29	ENSG00000100147	22	41800679	41832164	1	protein_coding	coiled-coil domain containing 134
1	ZBTB10	4.05900937681961e-30	-0.261133152336362	0.004	0.106	6.78747547991775e-26	ENSG00000205189	8	80485619	80526265	1	protein_coding	zinc finger and BTB domain containing 10
1	CLN6	2.01086639164035e-38	-0.26118190856295	0.023	0.164	3.36257078010099e-34	ENSG00000128973	15	68206992	68257211	-1	protein_coding	CLN6 transmembrane ER protein
1	RHBDF1	1.12795358391025e-31	-0.261950803438573	0.003	0.109	1.88616398301472e-27	ENSG00000007384	16	58059	76355	-1	protein_coding	rhomboid 5 homolog 1
1	IBTK	3.34298290450755e-55	-0.262167212477373	0.03	0.226	5.59013601291752e-51	ENSG00000005700	6	82169986	82247754	-1	protein_coding	inhibitor of Bruton tyrosine kinase
1	DBF4	2.63277803115098e-40	-0.262199971370772	0.017	0.161	4.40253142369067e-36	ENSG00000006634	7	87876216	87909553	1	protein_coding	DBF4 zinc finger
1	NADK	2.67861991706728e-44	-0.262228711079322	0.043	0.217	4.47918822531991e-40	ENSG00000008130	1	1751232	1780457	-1	protein_coding	NAD kinase
1	ASAP2	2.69714877225253e-36	-0.262387869000376	0.007	0.132	4.51017217696067e-32	ENSG00000151693	2	9206765	9405683	1	protein_coding	ArfGAP with SH3 domain, ankyrin repeat and PH domain 2
1	SH2D4A	6.48055748454969e-29	-0.262438893805156	0.011	0.116	1.0836788225664e-24	ENSG00000104611	8	19313693	19396218	1	protein_coding	SH2 domain containing 4A
1	NFRKB	4.20401641219805e-39	-0.262568035137086	0.013	0.151	7.02995624447757e-35	ENSG00000170322	11	129863636	129895590	-1	protein_coding	nuclear factor related to kappaB binding protein
1	LEPROT	1.54430718914326e-54	-0.263097388439776	0.038	0.237	2.58239048168536e-50	ENSG00000213625	1	65420587	65436007	1	protein_coding	leptin receptor overlapping transcript
1	SNX13	5.59404490238687e-37	-0.263156808958996	0.01	0.138	9.35436188577133e-33	ENSG00000071189	7	17790761	17940501	-1	protein_coding	sorting nexin 13
1	SPART	3.47615623361033e-39	-0.263229283737173	0.008	0.142	5.8128284538432e-35	ENSG00000133104	13	36301638	36370180	-1	protein_coding	spartin
1	GOT1	5.14697139072327e-46	-0.263352978982143	0.012	0.17	8.60676555956745e-42	ENSG00000120053	10	99396870	99430624	-1	protein_coding	glutamic-oxaloacetic transaminase 1
1	TOMM22	1.35055641964326e-62	-0.263403824533352	0.086	0.339	2.25840044492746e-58	ENSG00000100216	22	38681957	38685421	1	protein_coding	translocase of outer mitochondrial membrane 22
1	TSPAN6	3.40656620300469e-41	-0.264147560208698	0.012	0.156	5.69646000466444e-37	ENSG00000000003	X	100627108	100639991	-1	protein_coding	tetraspanin 6
1	RASEF	4.28636035278643e-34	-0.26423090796099	0.01	0.129	7.16765178192946e-30	ENSG00000165105	9	82979590	83063177	-1	protein_coding	RAS and EF-hand domain containing
1	TBC1D5	1.91557443548148e-31	-0.265085683415483	0.001	0.103	3.20322357101212e-27	ENSG00000131374	3	17157162	18444817	-1	protein_coding	TBC1 domain family member 5
1	FAM177A1	1.73848853488842e-41	-0.265198309443463	0.021	0.17	2.90710052804041e-37	ENSG00000151327	14	35044907	35113130	1	protein_coding	family with sequence similarity 177 member A1
1	LOC101804160	1.93702663992422e-76	-0.265211768539992	0.094	0.386	3.23909594728129e-72	NA	NA	NA	NA	NA	NA	NA
1	SCEL	3.49295566688615e-21	-0.265313082867846	0.016	0.1	5.84092046616703e-17	ENSG00000136155	13	77535674	77645263	1	protein_coding	sciellin
1	LYPLA1	4.54610193792192e-57	-0.265315111903416	0.031	0.236	7.60199166059304e-53	ENSG00000120992	8	54046367	54102017	-1	protein_coding	lysophospholipase 1
1	FHL3	1.16908011796727e-30	-0.265441656870713	0.005	0.109	1.95493577326487e-26	ENSG00000183386	1	37996770	38005606	-1	protein_coding	four and a half LIM domains 3
1	PPIG	1.23379516313293e-84	-0.265564157789806	0.108	0.426	2.06315227179088e-80	ENSG00000138398	2	169584342	169641406	1	protein_coding	peptidylprolyl isomerase G
1	TNKS2	5.46384476019415e-64	-0.265752845899195	0.057	0.302	9.13664120799666e-60	ENSG00000107854	10	91798426	91865475	1	protein_coding	tankyrase 2
1	IQGAP2	2.85537581336135e-31	-0.266020180373677	0.002	0.106	4.77475943510284e-27	ENSG00000145703	5	76403285	76708132	1	protein_coding	IQ motif containing GTPase activating protein 2
1	MIPOL1	2.82416615199495e-32	-0.266378970453792	0.007	0.117	4.72257063936595e-28	ENSG00000151338	14	37197913	37552361	1	protein_coding	mirror-image polydactyly 1
1	TRABD	1.23396740134187e-39	-0.266411605935572	0.014	0.154	2.06344028852388e-35	ENSG00000170638	22	50185913	50199598	1	protein_coding	TraB domain containing
1	ATP6V0D1	2.51437432041929e-40	-0.266677614635548	0.021	0.168	4.20453673860514e-36	ENSG00000159720	16	67438014	67481181	-1	protein_coding	ATPase H+ transporting V0 subunit d1
1	STK16	3.80066313195919e-31	-0.266756942787111	0.007	0.114	6.35546888926216e-27	ENSG00000115661	2	219245455	219250337	1	protein_coding	serine/threonine kinase 16
1	PIK3CG	9.57353295691853e-30	-0.266941918105544	0.015	0.125	1.60088618105592e-25	ENSG00000105851	7	106865278	106908980	1	protein_coding	phosphatidylinositol-4,5-bisphosphate 3-kinase catalytic subunit gamma
1	MOSPD1	3.44306891925649e-53	-0.266964716772241	0.044	0.245	5.7574998467807e-49	ENSG00000101928	X	134887632	134915257	-1	protein_coding	motile sperm domain containing 1
1	TANC1	3.98591130496134e-36	-0.267012936384601	0.007	0.131	6.66524088415635e-32	ENSG00000115183	2	158968640	159232659	1	protein_coding	tetratricopeptide repeat, ankyrin repeat and coiled-coil containing 1
1	GSS	1.16514159968452e-35	-0.267079851151446	0.011	0.136	1.94834978299245e-31	ENSG00000100983	20	34928432	34956027	-1	protein_coding	glutathione synthetase
1	GALNT4	6.66557977836463e-37	-0.267241924772291	0.006	0.13	1.11461825053813e-32	ENSG00000257594	12	89519412	89524796	-1	protein_coding	polypeptide N-acetylgalactosaminyltransferase 4
1	SIDT2	3.39674498572222e-39	-0.267410327330456	0.026	0.174	5.68003696512469e-35	ENSG00000149577	11	117178736	117197445	1	protein_coding	SID1 transmembrane family member 2
1	TSPAN12	4.84566968029653e-35	-0.267606890174244	0.006	0.124	8.10292883939186e-31	ENSG00000106025	7	120787320	120858402	-1	protein_coding	tetraspanin 12
1	YIPF3	6.45577201763336e-61	-0.267780469770959	0.053	0.283	1.07953419678865e-56	ENSG00000137207	6	43511832	43516985	-1	protein_coding	Yip1 domain family member 3
1	SORT1	3.9813198159026e-41	-0.267826036529725	0.012	0.156	6.65756299615233e-37	ENSG00000134243	1	109309568	109397918	-1	protein_coding	sortilin 1
1	ADAT2	4.42686997342023e-36	-0.267844829970501	0.007	0.129	7.40261196955331e-32	ENSG00000189007	6	143422832	143450695	-1	protein_coding	adenosine deaminase tRNA specific 2
1	CDS1	5.49775665785362e-35	-0.267924054433686	0.009	0.13	9.19334868326282e-31	ENSG00000163624	4	84583127	84651334	1	protein_coding	CDP-diacylglycerol synthase 1
1	SNAP47	2.64265706045737e-34	-0.267948396922358	0.017	0.144	4.41905113649682e-30	ENSG00000143740	1	227728200	227781826	1	protein_coding	synaptosome associated protein 47
1	TMEM65	1.50716758506127e-50	-0.267987873216323	0.058	0.257	2.52028563573945e-46	ENSG00000164983	8	124306189	124372701	-1	protein_coding	transmembrane protein 65
1	DNAJB12	3.25108650681525e-40	-0.26811123479617	0.035	0.192	5.43646685669646e-36	ENSG00000148719	10	72332830	72355149	-1	protein_coding	DnaJ heat shock protein family (Hsp40) member B12
1	LOC113841365	1.10171665302746e-39	-0.268220469425873	0.019	0.163	1.84229058719252e-35	NA	NA	NA	NA	NA	NA	NA
1	GAS6	1.13192324370527e-32	-0.268330230913345	0.007	0.119	1.89280204812395e-28	ENSG00000183087	13	113820549	113864076	-1	protein_coding	growth arrest specific 6
1	UBE2O	5.16945585143011e-56	-0.268441539114943	0.035	0.239	8.64436407476143e-52	ENSG00000175931	17	76389456	76453152	-1	protein_coding	ubiquitin conjugating enzyme E2 O
1	AS3MT	5.38667360669536e-44	-0.268689523450868	0.025	0.187	9.00759560511599e-40	ENSG00000214435	10	102869470	102901899	1	protein_coding	arsenite methyltransferase
1	TMEM45B	6.63210426233212e-34	-0.268754638309814	0.009	0.127	1.10902047474718e-29	ENSG00000151715	11	129815848	129860003	1	protein_coding	transmembrane protein 45B
1	MSI1	1.69532248803451e-32	-0.268800492962647	0.003	0.112	2.83491826449131e-28	ENSG00000135097	12	120341330	120369164	-1	protein_coding	musashi RNA binding protein 1
1	OGFOD3	1.84797826837522e-33	-0.269336825935865	0.006	0.119	3.09018926037704e-29	ENSG00000181396	17	82389210	82418637	-1	protein_coding	2-oxoglutarate and iron dependent oxygenase domain containing 3
1	FUNDC1	1.83500098607187e-43	-0.269638968050148	0.025	0.186	3.06848864890939e-39	ENSG00000069509	X	44523639	44542859	-1	protein_coding	FUN14 domain containing 1
1	LOC106014827	8.3440478605981e-28	-0.269823218213972	0.006	0.102	1.39529168324921e-23	NA	NA	NA	NA	NA	NA	NA
1	ERC1	8.88651895101258e-44	-0.269932428389261	0.023	0.182	1.48600369898832e-39	ENSG00000082805	12	990509	1495933	1	protein_coding	ELKS/RAB6-interacting/CAST family member 1
1	GLIPR2	1.29167556019781e-25	-0.270029747739738	0.036	0.145	2.15993987176277e-21	ENSG00000122694	9	36136536	36163913	1	protein_coding	GLI pathogenesis related 2
1	RRM2B	2.8192555014736e-34	-0.27007176811744	0.009	0.128	4.71435904956415e-30	ENSG00000048392	8	102204502	102238961	-1	protein_coding	ribonucleotide reductase regulatory TP53 inducible subunit M2B
1	SEC22B	7.24384316596648e-73	-0.270101351415088	0.072	0.347	1.21131545421291e-68	ENSG00000265808	1	120150898	120176520	-1	protein_coding	SEC22 homolog B, vesicle trafficking protein
1	CNDP2	2.18092272294877e-30	-0.270253475943561	0.01	0.117	3.64693897731493e-26	ENSG00000133313	18	74495816	74523454	1	protein_coding	carnosine dipeptidase 2
1	GOPC	2.09609564673915e-53	-0.270398849629201	0.025	0.216	3.5050911404772e-49	ENSG00000047932	6	117560269	117602542	-1	protein_coding	golgi associated PDZ and coiled-coil motif containing
1	LOC110351708	2.66994243233507e-43	-0.270558371838355	0.041	0.209	4.4646777353507e-39	NA	NA	NA	NA	NA	NA	NA
1	NXN	5.53523165955622e-33	-0.270729500580882	0.004	0.115	9.25601438110991e-29	ENSG00000167693	17	799310	979776	-1	protein_coding	nucleoredoxin
1	RTRAF	2.66406204262418e-62	-0.270864593961419	0.062	0.3	4.45484454767615e-58	ENSG00000087302	14	51989514	52010694	1	protein_coding	RNA transcription, translation and transport factor
1	INAFM2	1.5173866842544e-40	-0.271092827996088	0.02	0.166	2.53737401341021e-36	ENSG00000259330	15	40323692	40326715	1	protein_coding	InaF motif containing 2
1	OSBPL9	8.05324232413114e-54	-0.271108081942287	0.03	0.225	1.34666318144121e-49	ENSG00000117859	1	51577179	51798427	1	protein_coding	oxysterol binding protein like 9
1	PAIP1	1.23258622095792e-56	-0.271628740173416	0.062	0.287	2.06113067868584e-52	ENSG00000172239	5	43526267	43557758	-1	protein_coding	poly(A) binding protein interacting protein 1
1	MRPL17	1.12205348234298e-53	-0.271649301266193	0.028	0.219	1.87629783317393e-49	ENSG00000158042	11	6680385	6683340	-1	protein_coding	mitochondrial ribosomal protein L17
1	OSBPL5	5.20824138710711e-35	-0.27177909624607	0.008	0.129	8.70922124752051e-31	ENSG00000021762	11	3087107	3166739	-1	protein_coding	oxysterol binding protein like 5
1	SENP5	1.0913799928258e-46	-0.271893175997284	0.019	0.183	1.8250056240033e-42	ENSG00000119231	3	196867856	196934714	1	protein_coding	SUMO specific peptidase 5
1	RABEP1	7.40637062707869e-58	-0.272020550374689	0.065	0.294	1.2384932962601e-53	ENSG00000029725	17	5282265	5386340	1	protein_coding	rabaptin, RAB GTPase binding effector protein 1
1	WBP1L	5.96976218567753e-43	-0.272048238405342	0.115	0.325	9.98263632688996e-39	ENSG00000166272	10	102743948	102834516	1	protein_coding	WW domain binding protein 1 like
1	SDHD	1.61163433951642e-75	-0.272716597600825	0.116	0.423	2.69497494253937e-71	ENSG00000204370	11	112086824	112120016	1	protein_coding	succinate dehydrogenase complex subunit D
1	UPP1	1.8644714660739e-29	-0.272722391359509	0.008	0.111	3.11776918556878e-25	ENSG00000183696	7	48088628	48108736	1	protein_coding	uridine phosphorylase 1
1	RCBTB1	2.06884440941476e-38	-0.27291815520253	0.012	0.147	3.45952162142336e-34	ENSG00000136144	13	49531946	49585558	-1	protein_coding	RCC1 and BTB domain containing protein 1
1	DNAJB14	2.54374543534013e-49	-0.272968918049617	0.025	0.202	4.25365111697577e-45	ENSG00000164031	4	99896248	99946618	-1	protein_coding	DnaJ heat shock protein family (Hsp40) member B14
1	IL10RB	4.56064649581294e-45	-0.273067746807626	0.031	0.2	7.62631307029839e-41	ENSG00000243646	21	33266367	33310187	1	protein_coding	interleukin 10 receptor subunit beta
1	ARHGAP1	7.60543527371543e-34	-0.273120796861834	0.008	0.125	1.27178088647069e-29	ENSG00000175220	11	46677080	46700619	-1	protein_coding	Rho GTPase activating protein 1
1	HERPUD2	1.60097211542731e-51	-0.273170725889922	0.033	0.223	2.67714557141754e-47	ENSG00000122557	7	35632659	35697459	-1	protein_coding	HERPUD family member 2
1	ARHGEF3	2.37820555763547e-31	-0.273186610914941	0.007	0.114	3.97683533347804e-27	ENSG00000163947	3	56727418	57079329	-1	protein_coding	Rho guanine nucleotide exchange factor 3
1	LOC101799070	1.01269047901886e-05	-0.27346370259415	0.871	0.883	0.169342101901534	NA	NA	NA	NA	NA	NA	NA
1	PPID	9.58095985425434e-45	-0.273568409995605	0.018	0.176	1.60212810682841e-40	ENSG00000171497	4	158709127	158723396	-1	protein_coding	peptidylprolyl isomerase D
1	FOXK2	3.12284934283168e-62	-0.273762174071273	0.075	0.321	5.22202867108313e-58	ENSG00000141568	17	82519713	82644662	1	protein_coding	forkhead box K2
1	SLC25A16	2.55120249084142e-18	-0.274002447944997	0.044	0.133	4.26612080518503e-14	ENSG00000122912	10	68477998	68527523	-1	protein_coding	solute carrier family 25 member 16
1	LOC101790677	8.64550974568228e-41	-0.274045864141586	0.009	0.148	1.44570213967299e-36	NA	NA	NA	NA	NA	NA	NA
1	SFT2D2	8.56129794363041e-32	-0.274050057184857	0.008	0.119	1.43162024213388e-27	ENSG00000213064	1	168225938	168253021	1	protein_coding	SFT2 domain containing 2
1	RAB43	3.87991139567129e-49	-0.274129099535946	0.016	0.187	6.48798783584153e-45	ENSG00000172780	3	129087569	129122801	-1	protein_coding	RAB43, member RAS oncogene family
1	NIPSNAP1	1.8291477545102e-56	-0.274186253517888	0.025	0.222	3.05870087509195e-52	ENSG00000184117	22	29554808	29581327	-1	protein_coding	nipsnap homolog 1
1	GNAS	2.46543234371083e-68	-0.274520875716524	0.113	0.399	4.12269596515326e-64	ENSG00000087460	20	58839718	58911192	1	protein_coding	GNAS complex locus
1	SMAD1	2.71936566776369e-29	-0.274526712663332	0.004	0.103	4.54732326963445e-25	ENSG00000170365	4	145481194	145559176	1	protein_coding	SMAD family member 1
1	XPNPEP1	1.62268404960743e-45	-0.276120904645264	0.015	0.173	2.71345226775354e-41	ENSG00000108039	10	109864766	109923553	-1	protein_coding	X-prolyl aminopeptidase 1
1	RASSF6	3.93766301245899e-27	-0.276577789875101	0.007	0.101	6.58456008943393e-23	ENSG00000169435	4	73571550	73620631	-1	protein_coding	Ras association domain family member 6
1	CCDC50	1.68476288378956e-32	-0.277113287049989	0.002	0.11	2.81726049427289e-28	ENSG00000152492	3	191329085	191398659	1	protein_coding	coiled-coil domain containing 50
1	CCAR1	4.97177470459994e-77	-0.277269759963481	0.059	0.336	8.31380166103202e-73	ENSG00000060339	10	68721012	68792377	1	protein_coding	cell division cycle and apoptosis regulator 1
1	TM9SF2	9.46508945685115e-67	-0.277312223467891	0.05	0.293	1.58275225897465e-62	ENSG00000125304	13	99446311	99564048	1	protein_coding	transmembrane 9 superfamily member 2
1	NPM3	1.13991725086521e-33	-0.277430854685798	0.011	0.129	1.9061696268968e-29	ENSG00000107833	10	101781325	101783413	-1	protein_coding	nucleophosmin/nucleoplasmin 3
1	DOCK7	1.07768274659152e-45	-0.277698728250035	0.009	0.162	1.80210108885034e-41	ENSG00000116641	1	62454298	62688386	-1	protein_coding	dedicator of cytokinesis 7
1	ZDHHC15	6.73816720835565e-34	-0.277794112626895	0.007	0.124	1.12675632058123e-29	ENSG00000102383	X	75368427	75523502	-1	protein_coding	zinc finger DHHC-type palmitoyltransferase 15
1	FH	9.8320188066494e-41	-0.278003441782825	0.011	0.15	1.64411018484791e-36	ENSG00000091483	1	241497511	241519799	-1	protein_coding	fumarate hydratase
1	TANC2	2.42197123647511e-28	-0.27803329207228	0.004	0.1	4.05002030163368e-24	ENSG00000170921	17	63009556	63427699	1	protein_coding	tetratricopeptide repeat, ankyrin repeat and coiled-coil containing 2
1	STAM	4.89737343987315e-33	-0.278230427433364	0.007	0.121	8.18938786615588e-29	ENSG00000136738	10	17644151	17716824	1	protein_coding	signal transducing adaptor molecule
1	GPATCH4	1.62645900709567e-49	-0.278383095938102	0.014	0.183	2.71976475166538e-45	ENSG00000160818	1	156594301	156601496	-1	protein_coding	G-patch domain containing 4
1	LOC101800286	1.08096073464127e-66	-0.278564266452725	0.088	0.357	1.80758254046713e-62	NA	NA	NA	NA	NA	NA	NA
1	GCH1	1.96735543066517e-31	-0.278651398255521	0.007	0.114	3.2898117511583e-27	ENSG00000131979	14	54842008	54902826	-1	protein_coding	GTP cyclohydrolase 1
1	ELK3	3.75538250636217e-35	-0.278715531964317	0.004	0.121	6.27975062713882e-31	ENSG00000111145	12	96194375	96269824	1	protein_coding	ETS transcription factor ELK3
1	HNRNPA0	8.07971007542752e-45	-0.279334211001211	0.007	0.155	1.35108911881299e-40	ENSG00000177733	5	137745651	137754363	-1	protein_coding	heterogeneous nuclear ribonucleoprotein A0
1	WDR73	3.03260746232695e-36	-0.279436744134986	0.02	0.153	5.07112619850312e-32	ENSG00000177082	15	84639285	84654343	-1	protein_coding	WD repeat domain 73
1	SAMD12	6.62390078645963e-32	-0.279579726439114	0.006	0.114	1.10764868951178e-27	ENSG00000177570	8	118189455	118622112	-1	protein_coding	sterile alpha motif domain containing 12
1	SBF2	6.14334389932217e-31	-0.27962420876905	0.002	0.104	1.02728996684465e-26	ENSG00000133812	11	9778667	10294219	-1	protein_coding	SET binding factor 2
1	SUCO	7.67482911131949e-55	-0.27976144420866	0.044	0.253	1.28338492399485e-50	ENSG00000094975	1	172532349	172611833	1	protein_coding	SUN domain containing ossification factor
1	STRN	2.52065601618793e-42	-0.279778763915679	0.023	0.178	4.21504099026946e-38	ENSG00000115808	2	36837698	36966536	-1	protein_coding	striatin
1	GMDS	6.99830111461083e-40	-0.280427227088682	0.005	0.138	1.17025591238522e-35	ENSG00000112699	6	1623806	2245605	-1	protein_coding	GDP-mannose 4,6-dehydratase
1	LRRC8C	1.62405828849891e-36	-0.280696501913779	0.007	0.131	2.71575027002788e-32	ENSG00000171488	1	89633072	89769903	1	protein_coding	leucine rich repeat containing 8 VRAC subunit C
1	SNRPB	4.55308528020462e-62	-0.281029087462827	0.039	0.264	7.61366920555816e-58	ENSG00000125835	20	2461634	2470853	-1	protein_coding	small nuclear ribonucleoprotein polypeptides B and B1
1	TTC7A	1.7005738575882e-30	-0.281110693388088	0.002	0.104	2.84369960465899e-26	ENSG00000068724	2	46916157	47076137	1	protein_coding	tetratricopeptide repeat domain 7A
1	MTA1	2.78637508799613e-30	-0.281413372284042	0.002	0.103	4.65937642214712e-26	ENSG00000182979	14	105419820	105470729	1	protein_coding	metastasis associated 1
1	CSNK1G2	1.17900940362337e-48	-0.281579505353224	0.025	0.201	1.971539524739e-44	ENSG00000133275	19	1941172	1981338	1	protein_coding	casein kinase 1 gamma 2
1	SPATS2L	1.3794203369745e-47	-0.281616342634283	0.016	0.182	2.30666668748876e-43	ENSG00000196141	2	200305881	200482264	1	protein_coding	spermatogenesis associated serine rich 2 like
1	SNRPC	2.63010645094461e-79	-0.281772178577586	0.059	0.343	4.39806400726958e-75	ENSG00000124562	6	34757505	34773857	1	protein_coding	small nuclear ribonucleoprotein polypeptide C
1	CREB3L1	3.33267400420401e-31	-0.282204926578535	0	0.101	5.57289746982995e-27	ENSG00000157613	11	46277662	46321409	1	protein_coding	cAMP responsive element binding protein 3 like 1
1	PRDX3	4.73302008181778e-61	-0.282521219455289	0.161	0.433	7.91455618081568e-57	ENSG00000165672	10	119167720	119178812	-1	protein_coding	peroxiredoxin 3
1	PRKAB1	1.11981230726364e-35	-0.282749022928458	0.007	0.129	1.87255014020627e-31	ENSG00000111725	12	119667864	119681624	1	protein_coding	protein kinase AMP-activated non-catalytic subunit beta 1
1	LOC101798415	4.04655834360236e-36	-0.282897340789658	0.002	0.121	6.76665486217187e-32	NA	NA	NA	NA	NA	NA	NA
1	NDUFB8	3.57087484373667e-71	-0.283030729813103	0.071	0.339	5.97121691369645e-67	ENSG00000166136	10	100523740	100530000	-1	protein_coding	NADH:ubiquinone oxidoreductase subunit B8
1	PAM	9.82141938016402e-40	-0.283101801359911	0.008	0.143	1.64233774875103e-35	ENSG00000145730	5	102753981	103029730	1	protein_coding	peptidylglycine alpha-amidating monooxygenase
1	CFAP36	2.36012326419804e-31	-0.283103965034565	0.004	0.109	3.94659812239196e-27	ENSG00000163001	2	55519604	55545079	1	protein_coding	cilia and flagella associated protein 36
1	LOC113843568	1.51325050308628e-63	-0.283237878346939	0.044	0.272	2.53045749126088e-59	NA	NA	NA	NA	NA	NA	NA
1	PPP1R15B	3.5723387757196e-59	-0.283379716081358	0.106	0.357	5.97366490075832e-55	ENSG00000158615	1	204403381	204411817	-1	protein_coding	protein phosphatase 1 regulatory subunit 15B
1	PHPT1	1.94159515120437e-41	-0.283551231332605	0.011	0.154	3.24673541184394e-37	ENSG00000054148	9	136848724	136851027	1	protein_coding	phosphohistidine phosphatase 1
1	RPL7A	1.31959848582825e-20	-0.283757167386848	0.739	0.836	2.206632588002e-16	ENSG00000148303	9	133348218	133351426	1	protein_coding	ribosomal protein L7a
1	NAGA	4.37256084513682e-41	-0.283803004521789	0.015	0.16	7.31179624523779e-37	ENSG00000198951	22	42058334	42070842	-1	protein_coding	alpha-N-acetylgalactosaminidase
1	TMX3	1.26243278145067e-50	-0.283888635891114	0.021	0.198	2.1110400971418e-46	ENSG00000166479	18	68673688	68715108	-1	protein_coding	thioredoxin related transmembrane protein 3
1	KIAA1522	3.13608429583331e-32	-0.284548465238034	0.004	0.112	5.24416015949246e-28	ENSG00000162522	1	32741830	32774970	1	protein_coding	KIAA1522
1	SEPT2	1.06715111950943e-29	-0.284560456323487	0.012	0.12	1.78449010204367e-25	NA	NA	NA	NA	NA	NA	NA
1	RALGAPA1	3.06727089693222e-44	-0.285071177466998	0.026	0.188	5.12909039385005e-40	ENSG00000174373	14	35538352	35809304	-1	protein_coding	Ral GTPase activating protein catalytic subunit alpha 1
1	IFT27	8.03506956625877e-27	-0.285128883107505	0.034	0.148	1.34362433286979e-22	ENSG00000100360	22	36758202	36776256	-1	protein_coding	intraflagellar transport 27
1	MSH2	2.31402282597251e-36	-0.28525715440431	0.012	0.141	3.86950896959123e-32	ENSG00000095002	2	47403067	47663146	1	protein_coding	mutS homolog 2
1	SALL1	2.22189545992612e-30	-0.285309057512204	0.005	0.108	3.71545358808845e-26	ENSG00000103449	16	51135975	51151367	-1	protein_coding	spalt like transcription factor 1
1	EHMT1	9.12189376056793e-32	-0.285486357261287	0.008	0.119	1.52536307464217e-27	ENSG00000181090	9	137618992	137870016	1	protein_coding	euchromatic histone lysine methyltransferase 1
1	PIN1	2.09508306632787e-44	-0.285695378590594	0.034	0.201	3.50339790351346e-40	ENSG00000127445	19	9835257	9849689	1	protein_coding	peptidylprolyl cis/trans isomerase, NIMA-interacting 1
1	SNX33	3.92371981988396e-39	-0.285747614629417	0.006	0.137	6.56124428280996e-35	ENSG00000173548	15	75647912	75662301	1	protein_coding	sorting nexin 33
1	ARFGEF1	3.52953611780759e-45	-0.28597780366698	0.017	0.177	5.90209029619785e-41	ENSG00000066777	8	67173511	67343781	-1	protein_coding	ADP ribosylation factor guanine nucleotide exchange factor 1
1	LOC113845036	1.25481958559101e-38	-0.286036841802279	0.031	0.18	2.09830931102529e-34	NA	NA	NA	NA	NA	NA	NA
1	CCNT1	4.05779264863929e-47	-0.286040742826198	0.027	0.2	6.78544086705462e-43	ENSG00000129315	12	48688458	48716998	-1	protein_coding	cyclin T1
1	LOC101800405	3.32646876303826e-29	-0.286090693691884	0.002	0.1	5.56252106555258e-25	NA	NA	NA	NA	NA	NA	NA
1	FBXW7	6.29490279437246e-31	-0.286150880344823	0.002	0.104	1.05263364527496e-26	ENSG00000109670	4	152320544	152536092	-1	protein_coding	F-box and WD repeat domain containing 7
1	RFT1	6.39068720961041e-30	-0.286364825885365	0.004	0.105	1.06865071519105e-25	ENSG00000163933	3	53088483	53130453	-1	protein_coding	RFT1 homolog
1	LOC101797717	3.10543414928195e-28	-0.286687891336512	0.006	0.103	5.19290698442928e-24	NA	NA	NA	NA	NA	NA	NA
1	RO60	5.80162268540873e-35	-0.28674696377337	0.005	0.122	9.70147345454048e-31	ENSG00000116747	1	193059454	193091777	1	protein_coding	Ro60, Y RNA binding protein
1	MRTFB	5.40691602147046e-48	-0.286792361208004	0.034	0.213	9.0414449711029e-44	ENSG00000186260	16	14071319	14266773	1	protein_coding	myocardin related transcription factor B
1	LOC101793310	6.96190635111873e-47	-0.286839410498957	0.016	0.178	1.16416998003407e-42	NA	NA	NA	NA	NA	NA	NA
1	ARCN1	2.8005121749873e-91	-0.286867767555733	0.128	0.476	4.68301645901376e-87	ENSG00000095139	11	118572390	118603033	1	protein_coding	archain 1
1	NUDT4	1.05541066099793e-35	-0.286868844329152	0.004	0.123	1.76485770732073e-31	ENSG00000173598	12	93377883	93408146	1	protein_coding	nudix hydrolase 4
1	CYTH3	2.06028382393396e-35	-0.287431357249326	0.006	0.126	3.44520661038236e-31	ENSG00000008256	7	6161776	6272644	-1	protein_coding	cytohesin 3
1	FAM78A	2.58977538540379e-09	-0.287665322568001	0.079	0.139	4.33062239947222e-05	ENSG00000126882	9	131258076	131276510	-1	protein_coding	family with sequence similarity 78 member A
1	HECA	2.61975324059549e-34	-0.287877745341255	0.004	0.119	4.38075136892378e-30	ENSG00000112406	6	139135080	139180802	1	protein_coding	hdc homolog, cell cycle regulator
1	WTIP	5.2138449771019e-35	-0.287940321064442	0.003	0.119	8.71859157070981e-31	ENSG00000142279	19	34481758	34512304	1	protein_coding	WT1 interacting protein
1	WARS	2.62717894499907e-50	-0.287981747917787	0.028	0.21	4.39316863182744e-46	NA	NA	NA	NA	NA	NA	NA
1	FER	1.41299102190305e-43	-0.288007860230244	0.016	0.17	2.36280358682629e-39	ENSG00000151422	5	108747841	109196841	1	protein_coding	FER tyrosine kinase
1	SLTM	4.79782138428905e-60	-0.288038367544957	0.047	0.271	8.02291691880816e-56	ENSG00000137776	15	58879050	58933679	-1	protein_coding	SAFB like transcription modulator
1	MLLT1	1.64263828398088e-48	-0.28818213795323	0.022	0.196	2.74681973847283e-44	ENSG00000130382	19	6210381	6279975	-1	protein_coding	MLLT1 super elongation complex subunit
1	LOC113839668	5.74135778732801e-52	-0.288511991166978	0.045	0.244	9.6006984919699e-48	NA	NA	NA	NA	NA	NA	NA
1	TTC39C	1.81398872385201e-32	-0.288592711771628	0.011	0.125	3.03335194402533e-28	ENSG00000168234	18	23992773	24135610	1	protein_coding	tetratricopeptide repeat domain 39C
1	ATP6V1G1	1.43790554145939e-44	-0.288641646471909	0.204	0.452	2.40446564642839e-40	ENSG00000136888	9	114587706	114598915	1	protein_coding	ATPase H+ transporting V1 subunit G1
1	SHOC2	4.44325698345383e-41	-0.288730741234108	0.014	0.158	7.43001432773149e-37	ENSG00000108061	10	110919593	111013666	1	protein_coding	SHOC2 leucine rich repeat scaffold protein
1	MED13L	5.42208344462395e-42	-0.288780386311854	0.055	0.231	9.06680793610017e-38	ENSG00000123066	12	115957905	116277693	-1	protein_coding	mediator complex subunit 13L
1	IDH3A	3.96585452087412e-55	-0.28912198665811	0.018	0.207	6.6317019298057e-51	ENSG00000166411	15	78131498	78171945	1	protein_coding	isocitrate dehydrogenase (NAD(+)) 3 catalytic subunit alpha
1	AKAP1	4.78120266035549e-33	-0.289209062203232	0.002	0.11	7.99512708864644e-29	ENSG00000121057	17	57085092	57121346	1	protein_coding	A-kinase anchoring protein 1
1	CHCHD2	1.81425570312216e-31	-0.289259811185206	0.574	0.772	3.03379838676087e-27	ENSG00000106153	7	56101573	56106476	-1	protein_coding	coiled-coil-helix-coiled-coil-helix domain containing 2
1	CHCHD3	1.87935333176091e-44	-0.289677079798326	0.026	0.188	3.14265464137059e-40	ENSG00000106554	7	132784870	133082090	-1	protein_coding	coiled-coil-helix-coiled-coil-helix domain containing 3
1	RETREG1	2.28365325003639e-38	-0.289742056418449	0.011	0.145	3.81872496471085e-34	ENSG00000154153	5	16473038	16617101	-1	protein_coding	reticulophagy regulator 1
1	GOLGA3	6.94747742263084e-47	-0.289978556568077	0.016	0.179	1.16175717461233e-42	ENSG00000090615	12	132768914	132829078	-1	protein_coding	golgin A3
1	C27H1orf116	3.65408864720182e-40	-0.290387613171928	0.022	0.17	6.11036703585089e-36	NA	NA	NA	NA	NA	NA	NA
1	DNMBP	1.68694890898898e-30	-0.290468036439932	0.002	0.103	2.82091596561137e-26	ENSG00000107554	10	99875577	100009947	-1	protein_coding	dynamin binding protein
1	PTPRA	1.13904381843188e-44	-0.290514400604105	0.011	0.164	1.90470907318179e-40	ENSG00000132670	20	2873420	3039076	1	protein_coding	protein tyrosine phosphatase receptor type A
1	TCF25	6.30980064766719e-40	-0.290544412510786	0.021	0.167	1.05512486430291e-35	ENSG00000141002	16	89873570	89913627	1	protein_coding	transcription factor 25
1	DDX24	3.01266107312661e-34	-0.290767984423052	0.004	0.119	5.03777184648232e-30	ENSG00000089737	14	94048287	94081212	-1	protein_coding	DEAD-box helicase 24
1	CNIH4	1.31360221050312e-42	-0.290876159605602	0.01	0.155	2.19660561640332e-38	ENSG00000143771	1	224356858	224379459	1	protein_coding	cornichon family AMPA receptor auxiliary protein 4
1	KIAA0319L	1.69216018958508e-47	-0.291010905648412	0.019	0.186	2.82963026902417e-43	ENSG00000142687	1	35433492	35557950	-1	protein_coding	KIAA0319 like
1	COQ5	1.66339093396698e-42	-0.291315661304326	0.014	0.162	2.78152231977958e-38	ENSG00000110871	12	120503279	120534434	-1	protein_coding	coenzyme Q5, methyltransferase
1	VAT1	1.1821492805007e-34	-0.291378491794294	0.006	0.123	1.97679002685327e-30	ENSG00000108828	17	43014607	43025123	-1	protein_coding	vesicle amine transport 1
1	SLC12A2	8.59540485908695e-35	-0.292007443360846	0.076	0.234	1.43732360053652e-30	ENSG00000064651	5	128083766	128189677	1	protein_coding	solute carrier family 12 member 2
1	LOC101794908	1.3234139207314e-37	-0.292084275943015	0.011	0.141	2.21301275824705e-33	NA	NA	NA	NA	NA	NA	NA
1	TMBIM6	4.41700150134761e-83	-0.292205955206566	0.139	0.475	7.38610991055347e-79	ENSG00000139644	12	49707725	49764934	1	protein_coding	transmembrane BAX inhibitor motif containing 6
1	FAM83G	2.58353282183337e-38	-0.292228668066923	0.012	0.147	4.32018358466977e-34	ENSG00000188522	17	18968789	19004764	-1	protein_coding	family with sequence similarity 83 member G
1	DOCK9	3.16844396457502e-42	-0.2926322527066	0.011	0.157	5.29827199756235e-38	ENSG00000088387	13	98793429	99086625	-1	protein_coding	dedicator of cytokinesis 9
1	STK38L	2.18747431562683e-32	-0.292971548078855	0.006	0.116	3.65789455059119e-28	ENSG00000211455	12	27243968	27325959	1	protein_coding	serine/threonine kinase 38 like
1	GADD45A	3.93538181588319e-44	-0.293040989258839	0.045	0.22	6.58074547251987e-40	ENSG00000116717	1	67685201	67688334	1	protein_coding	growth arrest and DNA damage inducible alpha
1	BNIP3	3.80968511726098e-59	-0.29323004956854	0.085	0.325	6.37055545308381e-55	NA	NA	NA	NA	NA	NA	NA
1	RABGAP1L	2.26309640732043e-35	-0.293251227600547	0.015	0.142	3.78434981232123e-31	ENSG00000152061	1	174159410	174995308	1	protein_coding	RAB GTPase activating protein 1 like
1	LOC110354391	5.7317616403919e-42	-0.293310716328937	0.009	0.151	9.58465181506333e-38	NA	NA	NA	NA	NA	NA	NA
1	PPDPF	2.84331388007738e-40	-0.293559471562818	0.106	0.3	4.75458947026539e-36	ENSG00000125534	20	63520765	63522206	1	protein_coding	pancreatic progenitor cell differentiation and proliferation factor
1	ACBD3	2.84092477050766e-49	-0.293605969516378	0.036	0.22	4.75059440124292e-45	ENSG00000182827	1	226144679	226186741	-1	protein_coding	acyl-CoA binding domain containing 3
1	PRR15	7.36797781147789e-38	-0.293761341511825	0.006	0.133	1.23207324963533e-33	ENSG00000176532	7	29563835	29567293	1	protein_coding	proline rich 15
1	LOC106020320	7.69086362989691e-31	-0.294209520017961	0.007	0.111	1.28606621619136e-26	NA	NA	NA	NA	NA	NA	NA
1	GPX1	1.13622473799054e-42	-0.294229234554851	0.306	0.572	1.89999500686779e-38	ENSG00000233276	3	49357176	49358353	-1	protein_coding	glutathione peroxidase 1
1	FRMPD4	2.10721216684927e-32	-0.294463735098754	0.002	0.108	3.52368018540536e-28	ENSG00000169933	X	11822423	12724523	1	protein_coding	FERM and PDZ domain containing 4
1	GOT2	8.50133651674265e-47	-0.294699686255899	0.01	0.166	1.42159349232971e-42	ENSG00000125166	16	58707131	58734342	-1	protein_coding	glutamic-oxaloacetic transaminase 2
1	SLC7A1	4.38769882044148e-33	-0.294880873212763	0.009	0.124	7.33710996754224e-29	ENSG00000139514	13	29509414	29595688	-1	protein_coding	solute carrier family 7 member 1
1	CALCOCO2	7.45280611788113e-46	-0.294919788320938	0.031	0.203	1.24625823903208e-41	ENSG00000136436	17	48831018	48866522	1	protein_coding	calcium binding and coiled-coil domain 2
1	LOC113844841	8.81171896861128e-32	-0.294985768752187	0.002	0.108	1.47349564593118e-27	NA	NA	NA	NA	NA	NA	NA
1	HEXIM1	3.76634165816776e-75	-0.295231787963033	0.153	0.487	6.29807652078813e-71	ENSG00000186834	17	45148475	45152099	1	protein_coding	HEXIM P-TEFb complex subunit 1
1	RNF13	5.24038518016904e-66	-0.295264607778392	0.053	0.299	8.76297209827867e-62	ENSG00000082996	3	149812770	149962139	1	protein_coding	ring finger protein 13
1	PSEN1	3.99525394788202e-48	-0.295363389513363	0.024	0.197	6.68086365164831e-44	ENSG00000080815	14	73136418	73223691	1	protein_coding	presenilin 1
1	SLC25A28	1.17898880360389e-39	-0.295461975223301	0.008	0.143	1.97150507738643e-35	ENSG00000155287	10	99610522	99620609	-1	protein_coding	solute carrier family 25 member 28
1	BCL9L	1.18556640312789e-32	-0.295805759966491	0.004	0.113	1.98250413931046e-28	ENSG00000186174	11	118893875	118925926	-1	protein_coding	BCL9 like
1	KIAA0100	4.07339974824212e-31	-0.295822938194922	0.005	0.11	6.81153905901048e-27	ENSG00000007202	17	28614446	28645454	-1	protein_coding	KIAA0100
1	ALDH4A1	1.2808814426751e-36	-0.295861832822078	0.012	0.14	2.14188994844131e-32	ENSG00000159423	1	18871430	18902724	-1	protein_coding	aldehyde dehydrogenase 4 family member A1
1	NUDT9	3.35700647848999e-46	-0.296267222518656	0.014	0.172	5.61358623333096e-42	ENSG00000170502	4	87422573	87459455	1	protein_coding	nudix hydrolase 9
1	TBC1D10A	1.24017740765082e-40	-0.296323537381543	0.006	0.141	2.0738246610737e-36	ENSG00000099992	22	30291990	30326947	-1	protein_coding	TBC1 domain family member 10A
1	ACACA	3.01093047371196e-35	-0.296737929894343	0.003	0.12	5.03487793814113e-31	ENSG00000278540	17	37084992	37406836	-1	protein_coding	acetyl-CoA carboxylase alpha
1	ZMYND12	8.94060707203608e-29	-0.296832402792502	0.011	0.114	1.49504831458587e-24	ENSG00000066185	1	42430329	42456253	-1	protein_coding	zinc finger MYND-type containing 12
1	STAG1	2.57090829027228e-33	-0.29702679870544	0.006	0.119	4.29907284299331e-29	ENSG00000118007	3	136336236	136752403	-1	protein_coding	stromal antigen 1
1	MST1R	9.83524661936105e-32	-0.297135768493301	0.005	0.113	1.64464993968955e-27	ENSG00000164078	3	49887002	49903873	-1	protein_coding	macrophage stimulating 1 receptor
1	BABAM2	5.6324103559122e-34	-0.297243673913586	0.015	0.136	9.41851659715638e-30	ENSG00000158019	2	27889941	28338901	1	protein_coding	BRISC and BRCA1 A complex member 2
1	LOC101802417	7.54891069633955e-42	-0.297301873113252	0.011	0.156	1.2623288466419e-37	NA	NA	NA	NA	NA	NA	NA
1	NELFA	6.14718978062924e-51	-0.297396698939051	0.036	0.225	1.02793307511682e-46	ENSG00000185049	4	1982717	2041903	-1	protein_coding	negative elongation factor complex member A
1	RPS7	3.13819092542162e-12	-0.297773973103511	0.802	0.852	5.24768286549003e-08	ENSG00000171863	2	3575260	3580920	1	protein_coding	ribosomal protein S7
1	STK11	7.6760138608469e-44	-0.297831718235925	0.02	0.176	1.28358303781082e-39	ENSG00000118046	19	1177558	1228431	1	protein_coding	serine/threonine kinase 11
1	CEP164	1.62969859228167e-24	-0.297894573966477	0.014	0.106	2.72518198601341e-20	ENSG00000110274	11	117314557	117413266	1	protein_coding	centrosomal protein 164
1	SCAP	2.77514557701401e-34	-0.297992688431197	0.003	0.117	4.64059843388283e-30	ENSG00000114650	3	47413681	47477126	-1	protein_coding	SREBF chaperone
1	LOC113841940	3.79202171110657e-39	-0.298659541415998	0.007	0.138	6.3410187053124e-35	NA	NA	NA	NA	NA	NA	NA
1	GNG7	3.32564487422556e-70	-0.298680874993688	0.076	0.345	5.56114335867999e-66	ENSG00000176533	19	2511219	2702694	-1	protein_coding	G protein subunit gamma 7
1	WIZ	1.2859354144371e-65	-0.298770655063414	0.052	0.295	2.15034120002173e-61	ENSG00000011451	19	15419978	15449956	-1	protein_coding	WIZ zinc finger
1	GSK3B	9.05863187330801e-53	-0.298989254781687	0.03	0.221	1.51478442185457e-48	ENSG00000082701	3	119821321	120094994	-1	protein_coding	glycogen synthase kinase 3 beta
1	LOC101803767	6.15346596191785e-70	-0.299394973667668	0.103	0.385	1.0289825781519e-65	NA	NA	NA	NA	NA	NA	NA
1	COL17A1	2.27044447936147e-32	-0.299428522211719	0.007	0.12	3.79663725838826e-28	ENSG00000065618	10	104031286	104085880	-1	protein_coding	collagen type XVII alpha 1 chain
1	ZBTB11	2.51618253758435e-49	-0.299433521857397	0.041	0.23	4.20756043934854e-45	ENSG00000066422	3	101648889	101677132	-1	protein_coding	zinc finger and BTB domain containing 11
1	BUD23	1.04326820701494e-47	-0.299828058839931	0.022	0.192	1.74455309577038e-43	ENSG00000071462	7	73683025	73705161	1	protein_coding	BUD23 rRNA methyltransferase and ribosome maturation factor
1	TMEM87A	1.60856769017354e-54	-0.299936349728328	0.087	0.321	2.68984689150819e-50	ENSG00000103978	15	42210447	42273584	-1	protein_coding	transmembrane protein 87A
1	CERK	6.79013578793044e-39	-0.299948202071553	0.04	0.196	1.13544650645773e-34	ENSG00000100422	22	46684410	46738252	-1	protein_coding	ceramide kinase
1	IMP3	5.26902772310505e-58	-0.300549552418881	0.044	0.26	8.81086815857627e-54	ENSG00000177971	15	75639085	75648706	-1	protein_coding	IMP U3 small nucleolar ribonucleoprotein 3
1	CHD6	1.21270595453907e-42	-0.300647943496837	0.021	0.174	2.02788689718024e-38	ENSG00000124177	20	41402083	41618384	-1	protein_coding	chromodomain helicase DNA binding protein 6
1	NUDT21	2.36131842016975e-48	-0.300822694940151	0.041	0.225	3.94859666220785e-44	ENSG00000167005	16	56429133	56452199	-1	protein_coding	nudix hydrolase 21
1	GSPT1	2.73122006779579e-72	-0.300865985329897	0.084	0.36	4.56714619736812e-68	ENSG00000103342	16	11868128	11916082	-1	protein_coding	G1 to S phase transition 1
1	PIK3IP1	1.20507952784329e-33	-0.30093563404568	0.005	0.119	2.01513398645956e-29	ENSG00000100100	22	31281594	31292534	-1	protein_coding	phosphoinositide-3-kinase interacting protein 1
1	SLC37A1	1.09656246315829e-37	-0.301600995824602	0.031	0.177	1.8336717508933e-33	ENSG00000160190	21	42496008	42581440	1	protein_coding	solute carrier family 37 member 1
1	HNRNPLL	2.53063357553061e-30	-0.301863248030393	0.002	0.101	4.23172546500229e-26	ENSG00000143889	2	38561969	38603586	-1	protein_coding	heterogeneous nuclear ribonucleoprotein L like
1	C27H6orf132	9.86511938318475e-38	-0.302105405834512	0.006	0.133	1.64964526325615e-33	NA	NA	NA	NA	NA	NA	NA
1	TRIAP1	7.56025144414667e-48	-0.302140959966988	0.013	0.177	1.26422524649021e-43	ENSG00000170855	12	120443964	120446384	-1	protein_coding	TP53 regulated inhibitor of apoptosis 1
1	MTMR9	3.77164400596733e-49	-0.302414224002882	0.019	0.19	6.30694310677857e-45	ENSG00000104643	8	11284816	11328146	1	protein_coding	myotubularin related protein 9
1	PER2	5.10287204171703e-45	-0.302567504604824	0.034	0.204	8.53302262815922e-41	ENSG00000132326	2	238244044	238290102	-1	protein_coding	period circadian regulator 2
1	AP1S3	1.97503856580883e-37	-0.302694957170385	0.013	0.145	3.30265948974552e-33	ENSG00000152056	2	223751686	223838027	-1	protein_coding	adaptor related protein complex 1 subunit sigma 3
1	CAMSAP1	1.21592053859108e-35	-0.302721945736976	0.007	0.127	2.03326232463201e-31	ENSG00000130559	9	135808487	135907546	-1	protein_coding	calmodulin regulated spectrin associated protein 1
1	SLC35A1	4.17133059863286e-50	-0.302789935122371	0.017	0.19	6.97529902703387e-46	ENSG00000164414	6	87470623	87512336	1	protein_coding	solute carrier family 35 member A1
1	SOS2	1.8113524547866e-71	-0.302997080314963	0.056	0.318	3.02894357489416e-67	ENSG00000100485	14	50117130	50231578	-1	protein_coding	SOS Ras/Rho guanine nucleotide exchange factor 2
1	TMEM115	4.12527465081084e-63	-0.303520884117154	0.053	0.286	6.89828427108588e-59	ENSG00000126062	3	50354750	50359521	-1	protein_coding	transmembrane protein 115
1	ABCC4	1.24927389809131e-31	-0.303546131153974	0.007	0.117	2.08903581238829e-27	ENSG00000125257	13	95019835	95301475	-1	protein_coding	ATP binding cassette subfamily C member 4
1	TMED5	4.30329724597144e-63	-0.303906294848342	0.025	0.24	7.19597365471344e-59	ENSG00000117500	1	93149742	93180516	-1	protein_coding	transmembrane p24 trafficking protein 5
1	CLUH	5.77572857663686e-64	-0.303985676189289	0.08	0.325	9.65817332585215e-60	ENSG00000132361	17	2689386	2712663	-1	protein_coding	clustered mitochondria homolog
1	NKTR	8.76124350395856e-53	-0.304027534935758	0.035	0.229	1.46505513873195e-48	ENSG00000114857	3	42600655	42648735	1	protein_coding	natural killer cell triggering receptor
1	SRPRB	5.33100650357531e-48	-0.304761283261818	0.038	0.22	8.91450907527864e-44	ENSG00000144867	3	133784023	133825772	1	protein_coding	SRP receptor subunit beta
1	ESRP1	6.30332370977302e-32	-0.304826903410576	0.003	0.11	1.05404179074824e-27	ENSG00000104413	8	94641074	94707466	1	protein_coding	epithelial splicing regulatory protein 1
1	FTSJ3	4.86309228770837e-53	-0.30514620418133	0.03	0.221	8.13206292350594e-49	ENSG00000108592	17	63819433	63830012	-1	protein_coding	FtsJ RNA 2'-O-methyltransferase 3
1	GPX4	1.0828653094386e-76	-0.30559218884545	0.106	0.4	1.81076737044322e-72	ENSG00000167468	19	1103926	1106791	1	protein_coding	glutathione peroxidase 4
1	THOP1	1.55270867303127e-46	-0.305654732307904	0.02	0.184	2.59643944304289e-42	ENSG00000172009	19	2785503	2815807	1	protein_coding	thimet oligopeptidase 1
1	RPS26	1.33111120968311e-24	-0.30599203540481	0.79	0.845	2.2258841648321e-20	ENSG00000197728	12	56041351	56044697	1	protein_coding	ribosomal protein S26
1	RHOF	5.29915231134684e-28	-0.306135089957421	0.01	0.11	8.86124249503419e-24	ENSG00000139725	12	121777754	121803403	-1	protein_coding	ras homolog family member F, filopodia associated
1	LOC113839596	2.73826207792963e-47	-0.306372888080905	0.019	0.184	4.57892184671393e-43	NA	NA	NA	NA	NA	NA	NA
1	KNOP1	2.01028146126856e-38	-0.306385566414282	0.008	0.139	3.36159265953329e-34	ENSG00000103550	16	19701937	19718235	-1	protein_coding	lysine rich nucleolar protein 1
1	KLHDC1	1.16552254897494e-29	-0.306482861067697	0.006	0.107	1.9489868063959e-25	ENSG00000197776	14	49693105	49753150	1	protein_coding	kelch domain containing 1
1	CLMN	1.68659752630394e-32	-0.306517161204006	0.006	0.116	2.82032838348545e-28	ENSG00000165959	14	95181940	95319908	-1	protein_coding	calmin
1	DTYMK	3.48062222871249e-49	-0.306693932857475	0.02	0.191	5.82029649085302e-45	ENSG00000168393	2	241675747	241686944	-1	protein_coding	deoxythymidylate kinase
1	SIK2	1.87484809529598e-36	-0.307202051825053	0.002	0.122	3.13512098495394e-32	ENSG00000170145	11	111602449	111730855	1	protein_coding	salt inducible kinase 2
1	LOC101799506	1.98841044113577e-21	-0.30721945352613	0.019	0.104	3.32501993966724e-17	NA	NA	NA	NA	NA	NA	NA
1	GGT1	1.39981552658752e-37	-0.307613380382692	0.01	0.14	2.34077152355965e-33	ENSG00000100031	22	24594811	24629005	1	protein_coding	gamma-glutamyltransferase 1
1	LOC101792750	8.26355619084059e-50	-0.307877518142497	0.047	0.238	1.38183186623236e-45	NA	NA	NA	NA	NA	NA	NA
1	UNC13B	2.36771606365818e-29	-0.308152409546916	0.006	0.106	3.9592948016492e-25	ENSG00000198722	9	35161992	35405338	1	protein_coding	unc-13 homolog B
1	PHF21A	3.70700819385747e-38	-0.308326507531242	0.004	0.13	6.19885910176847e-34	ENSG00000135365	11	45929319	46121454	-1	protein_coding	PHD finger protein 21A
1	LOC101799021	4.63166285161905e-43	-0.308375847695628	0.004	0.145	7.74506662047737e-39	NA	NA	NA	NA	NA	NA	NA
1	AFF4	5.83508997780419e-73	-0.308773152835569	0.07	0.34	9.75743746088416e-69	ENSG00000072364	5	132875395	132963634	-1	protein_coding	AF4/FMR2 family member 4
1	ZEB1	2.91201974965287e-29	-0.308784877967224	0.024	0.138	4.86947942536953e-25	ENSG00000148516	10	31318495	31529814	1	protein_coding	zinc finger E-box binding homeobox 1
1	ZHX2	3.78497344011442e-44	-0.309102905511581	0.019	0.176	6.32923258655933e-40	ENSG00000178764	8	122781655	122974510	1	protein_coding	zinc fingers and homeoboxes 2
1	CLCN3	3.53209491590575e-53	-0.309141106022612	0.027	0.216	5.90636911837759e-49	ENSG00000109572	4	169612633	169723673	1	protein_coding	chloride voltage-gated channel 3
1	AK3	1.91761859501905e-62	-0.309384126447437	0.031	0.25	3.20664181459085e-58	ENSG00000147853	9	4709556	4742043	-1	protein_coding	adenylate kinase 3
1	LOC106019411	1.72240410237152e-36	-0.309495929701269	0.018	0.151	2.88020413998566e-32	NA	NA	NA	NA	NA	NA	NA
1	SMIM20	1.23995409737076e-47	-0.309877429558679	0.011	0.171	2.07345124162338e-43	ENSG00000250317	4	25861830	25929874	1	protein_coding	small integral membrane protein 20
1	LOC113839776	1.74700797134614e-37	-0.310015617244366	0.007	0.133	2.92134672968502e-33	NA	NA	NA	NA	NA	NA	NA
1	DDX54	4.99488865751945e-37	-0.3100461370616	0.001	0.12	8.35245281310402e-33	ENSG00000123064	12	113157173	113185479	-1	protein_coding	DEAD-box helicase 54
1	LOC101796910	5.81690476539938e-31	-0.310115829335475	0.001	0.102	9.72702814870084e-27	NA	NA	NA	NA	NA	NA	NA
1	GOLM1	2.62459948119263e-34	-0.310139856790905	0.005	0.12	4.38885525245032e-30	ENSG00000135052	9	86026146	86100173	-1	protein_coding	golgi membrane protein 1
1	MYO6	1.76771702592855e-38	-0.31022919634094	0.007	0.136	2.95597641075773e-34	ENSG00000196586	6	75749192	75919537	1	protein_coding	myosin VI
1	PDE10A	2.81676749461852e-31	-0.310288545550192	0.003	0.108	4.71019860450109e-27	ENSG00000112541	6	165327287	165988078	-1	protein_coding	phosphodiesterase 10A
1	NAA15	5.89875091757214e-53	-0.31043200130395	0.027	0.217	9.86389128436414e-49	ENSG00000164134	4	139301505	139420033	1	protein_coding	N-alpha-acetyltransferase 15, NatA auxiliary subunit
1	CNOT1	5.2515664027451e-74	-0.310432936625088	0.047	0.31	8.78166933867036e-70	ENSG00000125107	16	58519951	58629885	-1	protein_coding	CCR4-NOT transcription complex subunit 1
1	CASK	3.40356008404615e-42	-0.310557649344017	0.008	0.15	5.69143317254197e-38	ENSG00000147044	X	41514934	41923554	-1	protein_coding	calcium/calmodulin dependent serine protein kinase
1	UHRF1	1.37331365448387e-31	-0.310575363542035	0.01	0.122	2.29645509302793e-27	ENSG00000276043	19	4903080	4962154	1	protein_coding	ubiquitin like with PHD and ring finger domains 1
1	LRRC1	9.31123333501266e-40	-0.310593708109712	0.008	0.143	1.55702443828082e-35	ENSG00000137269	6	53794497	53924125	1	protein_coding	leucine rich repeat containing 1
1	DGKQ	4.26819770816862e-27	-0.310735902380569	0.013	0.112	7.13728020759957e-23	ENSG00000145214	4	958887	986895	-1	protein_coding	diacylglycerol kinase theta
1	SNRPD1	6.3012768361471e-67	-0.310739385835436	0.129	0.419	1.05369951254052e-62	ENSG00000167088	18	21612314	21633524	1	protein_coding	small nuclear ribonucleoprotein D1 polypeptide
1	LOC101799801	1.00140091409302e-33	-0.310742412216731	0.005	0.119	1.67454260854634e-29	NA	NA	NA	NA	NA	NA	NA
1	INTS6	1.33573590067733e-32	-0.31084490174882	0.005	0.115	2.23361757311263e-28	ENSG00000102786	13	51354077	51454264	-1	protein_coding	integrator complex subunit 6
1	EDC3	3.3331651443801e-49	-0.310945528019589	0.043	0.232	5.57371875443241e-45	ENSG00000179151	15	74630558	74696292	-1	protein_coding	enhancer of mRNA decapping 3
1	FAM107B	3.2043242533719e-46	-0.31121349602908	0.018	0.181	5.35827101648849e-42	ENSG00000065809	10	14518557	14774897	-1	protein_coding	family with sequence similarity 107 member B
1	LOC101801765	4.05301951128601e-34	-0.311615611680697	0.057	0.203	6.77745922677247e-30	NA	NA	NA	NA	NA	NA	NA
1	STXBP5	1.19187263115924e-29	-0.311789355865935	0.004	0.104	1.99304941382448e-25	ENSG00000164506	6	147204425	147390476	1	protein_coding	syntaxin binding protein 5
1	PTPRF	3.06393921823108e-47	-0.311869777042735	0.007	0.164	5.12351916072601e-43	ENSG00000142949	1	43525187	43623666	1	protein_coding	protein tyrosine phosphatase receptor type F
1	RALA	1.97535711916465e-61	-0.312695070008482	0.098	0.353	3.30319217466713e-57	ENSG00000006451	7	39623565	39708120	1	protein_coding	RAS like proto-oncogene A
1	AIF1L	4.13432851564733e-19	-0.31290583781323	0.03	0.115	6.91342414386546e-15	ENSG00000126878	9	131096476	131123152	1	protein_coding	allograft inflammatory factor 1 like
1	BMPR1A	2.08378612446919e-41	-0.312931168946401	0.007	0.145	3.48450715733738e-37	ENSG00000107779	10	86756601	86932825	1	protein_coding	bone morphogenetic protein receptor type 1A
1	TP53INP1	7.43762550318866e-38	-0.313028483247946	0.026	0.169	1.24371973664321e-33	ENSG00000164938	8	94925972	94949378	-1	protein_coding	tumor protein p53 inducible nuclear protein 1
1	HID1	3.15618592963677e-38	-0.31322932830732	0.004	0.131	5.27777411153862e-34	ENSG00000167861	17	74950742	74973166	-1	protein_coding	HID1 domain containing
1	TMEM245	3.3763240160424e-35	-0.313283399777307	0.005	0.123	5.64588901962609e-31	ENSG00000106771	9	109015135	109119947	-1	protein_coding	transmembrane protein 245
1	NFATC3	8.76935102573605e-64	-0.313339868425214	0.056	0.298	1.46641087852358e-59	ENSG00000072736	16	68084751	68229259	1	protein_coding	nuclear factor of activated T cells 3
1	TMC7	2.42991231440744e-34	-0.31359262870457	0.01	0.13	4.06329937215212e-30	ENSG00000170537	16	18983934	19063942	1	protein_coding	transmembrane channel like 7
1	FAM173A	2.07463871248057e-51	-0.313814376809606	0.012	0.185	3.46921085501002e-47	NA	NA	NA	NA	NA	NA	NA
1	CSE1L	1.09883969980028e-44	-0.314130884058134	0.009	0.159	1.83747974600603e-40	ENSG00000124207	20	49046246	49096960	1	protein_coding	chromosome segregation 1 like
1	ATP5PB	7.5709610834003e-80	-0.314148665379344	0.136	0.453	1.2660161123662e-75	ENSG00000116459	1	111448864	111462773	1	protein_coding	ATP synthase peripheral stalk-membrane subunit b
1	PHLPP2	5.97560967761459e-44	-0.314316768716998	0.012	0.163	9.99241450290712e-40	ENSG00000040199	16	71637835	71724701	-1	protein_coding	PH domain and leucine rich repeat protein phosphatase 2
1	RPS12	2.47997472551361e-20	-0.314567537318066	0.775	0.84	4.14701373600386e-16	ENSG00000112306	6	132814569	132817564	1	protein_coding	ribosomal protein S12
1	FA2H	9.67888829419759e-33	-0.314897741038621	0.008	0.122	1.61850370055572e-28	ENSG00000103089	16	74712955	74774831	-1	protein_coding	fatty acid 2-hydroxylase
1	BSPRY	4.39511747517424e-35	-0.31499133984362	0.006	0.124	7.34951544198636e-31	ENSG00000119411	9	113349541	113371233	1	protein_coding	B-box and SPRY domain containing
1	CCT2	4.88854885445116e-84	-0.315301860583469	0.08	0.389	8.17463139441323e-80	ENSG00000166226	12	69585426	69601570	1	protein_coding	chaperonin containing TCP1 subunit 2
1	ZNF609	4.70601731516226e-45	-0.315583493143855	0.008	0.159	7.86940215441433e-41	ENSG00000180357	15	64460742	64686068	1	protein_coding	zinc finger protein 609
1	ARRDC1	6.6151770512831e-40	-0.315733138646654	0.007	0.141	1.10618990651556e-35	ENSG00000197070	9	137605685	137615360	1	protein_coding	arrestin domain containing 1
1	SYBU	2.22506413244923e-43	-0.315998148027226	0.007	0.151	3.72075224228159e-39	ENSG00000147642	8	109573978	109691791	-1	protein_coding	syntabulin
1	RANBP10	2.6070796740586e-33	-0.316176454185577	0.027	0.153	4.35955863096079e-29	ENSG00000141084	16	67723070	67806652	-1	protein_coding	RAN binding protein 10
1	LOC110351447	1.53961120593506e-32	-0.31656005480906	0.011	0.125	2.57453785856461e-28	NA	NA	NA	NA	NA	NA	NA
1	LOC101797591	3.80140419106404e-34	-0.316633822842846	0.006	0.122	6.35670808829728e-30	NA	NA	NA	NA	NA	NA	NA
1	CAPRIN1	1.07569863323811e-77	-0.316923674752303	0.064	0.347	1.79878325450077e-73	ENSG00000135387	11	34051731	34102610	1	protein_coding	cell cycle associated protein 1
1	ATG13	2.52756954236948e-49	-0.316992036251635	0.016	0.184	4.22660178875025e-45	ENSG00000175224	11	46617527	46674818	1	protein_coding	autophagy related 13
1	MYBBP1A	4.37624826966873e-36	-0.317059007075567	0.003	0.122	7.31796235654005e-32	ENSG00000132382	17	4538897	4555386	-1	protein_coding	MYB binding protein 1a
1	ZC3H13	2.7101832460795e-70	-0.317253822676478	0.073	0.34	4.53196842409414e-66	ENSG00000123200	13	45954465	46052759	-1	protein_coding	zinc finger CCCH-type containing 13
1	ASS1	5.97962260275442e-36	-0.317434580334158	0.014	0.143	9.99912491632594e-32	ENSG00000130707	9	130444961	130501274	1	protein_coding	argininosuccinate synthase 1
1	ZDHHC6	1.45407768274567e-42	-0.317446233031605	0.013	0.16	2.43150870108731e-38	ENSG00000023041	10	112424428	112447572	-1	protein_coding	zinc finger DHHC-type palmitoyltransferase 6
1	PHB2	4.06915932261382e-76	-0.317479461669625	0.091	0.382	6.80444821927483e-72	ENSG00000215021	12	6965327	6970780	-1	protein_coding	prohibitin 2
1	UBE2V1	2.05340518417764e-79	-0.317711156359731	0.061	0.348	3.43370414898186e-75	ENSG00000244687	20	50081124	50115959	-1	protein_coding	ubiquitin conjugating enzyme E2 V1
1	TRAK1	2.33430403644396e-37	-0.318528251825528	0.004	0.128	3.90342320974159e-33	ENSG00000182606	3	42013802	42225890	1	protein_coding	trafficking kinesin protein 1
1	PRKAR2A	4.97767951039158e-50	-0.318793050757676	0.051	0.247	8.3236756772768e-46	ENSG00000114302	3	48744597	48847874	-1	protein_coding	protein kinase cAMP-dependent type II regulatory subunit alpha
1	TBC1D23	7.55556974448726e-36	-0.319022964963379	0.002	0.12	1.26344237267316e-31	ENSG00000036054	3	100260992	100325251	1	protein_coding	TBC1 domain family member 23
1	PIP4K2A	1.27286527737061e-53	-0.319091548799925	0.038	0.237	2.12848531681913e-49	ENSG00000150867	10	22534854	22714578	-1	protein_coding	phosphatidylinositol-5-phosphate 4-kinase type 2 alpha
1	DGCR2	5.99641300029396e-39	-0.3192345564843	0.008	0.14	1.00272018190916e-34	ENSG00000070413	22	19036282	19122454	-1	protein_coding	DiGeorge syndrome critical region gene 2
1	ATAD3A	1.58673048917329e-39	-0.319352392424165	0.003	0.133	2.65333072399558e-35	ENSG00000197785	1	1512162	1534685	1	protein_coding	ATPase family AAA domain containing 3A
1	NOP2	1.58832906051126e-36	-0.31995569052301	0.008	0.134	2.65600385498692e-32	ENSG00000111641	12	6556863	6568691	-1	protein_coding	NOP2 nucleolar protein
1	DIDO1	1.03434018877244e-51	-0.320045206380359	0.032	0.222	1.72962366366527e-47	ENSG00000101191	20	62877738	62937952	-1	protein_coding	death inducer-obliterator 1
1	RPS21	3.36367069746236e-29	-0.320143156637784	0.641	0.801	5.62473014029656e-25	ENSG00000171858	20	62387103	62388520	1	protein_coding	ribosomal protein S21
1	DUT	4.00840317403715e-41	-0.320296824869403	0.015	0.159	6.70285178762492e-37	ENSG00000128951	15	48331011	48343373	1	protein_coding	deoxyuridine triphosphatase
1	RCN2	1.87694518651117e-43	-0.320627670809101	0.013	0.164	3.13862774088398e-39	ENSG00000117906	15	76931738	76954393	1	protein_coding	reticulocalbin 2
1	CASKIN2	2.50635735386987e-33	-0.321289080351671	0.005	0.118	4.1911307671412e-29	ENSG00000177303	17	75500261	75515537	-1	protein_coding	CASK interacting protein 2
1	CDK17	7.3191016830423e-48	-0.321330447349563	0.021	0.189	1.22390018343833e-43	ENSG00000059758	12	96278261	96400480	-1	protein_coding	cyclin dependent kinase 17
1	HACD3	6.44110730641336e-43	-0.321390991416222	0.012	0.16	1.07708196377844e-38	ENSG00000074696	15	65530418	65578349	1	protein_coding	3-hydroxyacyl-CoA dehydratase 3
1	LOC113844818	6.14016334893097e-37	-0.321529157793544	0.002	0.124	1.02675811520824e-32	NA	NA	NA	NA	NA	NA	NA
1	DNAJB11	8.58981315955843e-53	-0.321676625179411	0.049	0.253	1.43638855654136e-48	ENSG00000090520	3	186567403	186585800	1	protein_coding	DnaJ heat shock protein family (Hsp40) member B11
1	MED17	1.49456548613604e-46	-0.322336076953318	0.015	0.175	2.49921240591669e-42	ENSG00000042429	11	93784227	93814963	1	protein_coding	mediator complex subunit 17
1	LPCAT2	2.83094241553562e-38	-0.322456662811922	0.005	0.132	4.73390190725866e-34	ENSG00000087253	16	55509072	55586666	1	protein_coding	lysophosphatidylcholine acyltransferase 2
1	BLMH	3.3368709289471e-53	-0.322496322879896	0.031	0.223	5.57991556738533e-49	ENSG00000108578	17	30248203	30292056	-1	protein_coding	bleomycin hydrolase
1	RANGAP1	3.46721535486822e-54	-0.322995502640517	0.039	0.24	5.79787751641063e-50	ENSG00000100401	22	41244779	41286187	-1	protein_coding	Ran GTPase activating protein 1
1	LEMD3	2.51840259355362e-47	-0.323062645981339	0.011	0.17	4.21127281694036e-43	ENSG00000174106	12	65169583	65248355	1	protein_coding	LEM domain containing 3
1	RPLP0	1.73624934832089e-55	-0.323140761891362	0.429	0.735	2.9033561602622e-51	ENSG00000089157	12	120196699	120201235	-1	protein_coding	ribosomal protein lateral stalk subunit P0
1	SUCLA2	5.81232421173636e-54	-0.323148023287479	0.023	0.211	9.71936854686555e-50	ENSG00000136143	13	47745736	48037968	-1	protein_coding	succinate-CoA ligase ADP-forming subunit beta
1	ACVR2A	1.95881956581725e-45	-0.323247874831867	0.016	0.174	3.27553807795961e-41	ENSG00000121989	2	147844517	147930826	1	protein_coding	activin A receptor type 2A
1	ACOX1	1.68207473589195e-46	-0.32350049294487	0.02	0.183	2.81276537335852e-42	ENSG00000161533	17	75941507	75979177	-1	protein_coding	acyl-CoA oxidase 1
1	SVIL	3.38888858423679e-37	-0.323692194729903	0.007	0.134	5.66689949056076e-33	ENSG00000197321	10	29457338	29736959	-1	protein_coding	supervillin
1	TDRP	1.37265568862176e-35	-0.323756940334806	0.001	0.116	2.29535484251331e-31	ENSG00000180190	8	489803	545781	-1	protein_coding	testis development related protein
1	CHD2	1.40250316321819e-76	-0.323766106304985	0.144	0.471	2.34526578953346e-72	ENSG00000173575	15	92900189	93027996	1	protein_coding	chromodomain helicase DNA binding protein 2
1	LOC101800128	6.68178663399687e-83	-0.324023154365977	0.108	0.419	1.11732836093696e-78	NA	NA	NA	NA	NA	NA	NA
1	LOC101801533	2.43644147063696e-42	-0.324160435728363	0.011	0.158	4.07421742719913e-38	NA	NA	NA	NA	NA	NA	NA
1	JMY	2.09931644635993e-43	-0.324300256299912	0.022	0.181	3.51047696160307e-39	ENSG00000152409	5	79236131	79327211	1	protein_coding	junction mediating and regulatory protein, p53 cofactor
1	LOC101793805	1.36433544345481e-39	-0.324502298573409	0.016	0.155	2.28144172854514e-35	NA	NA	NA	NA	NA	NA	NA
1	ANKRD13C	5.1691347294315e-59	-0.324612025765251	0.035	0.248	8.64382709455536e-55	ENSG00000118454	1	70258999	70354734	-1	protein_coding	ankyrin repeat domain 13C
1	BMS1	1.59383329482331e-38	-0.324687245316917	0.007	0.138	2.66520803560353e-34	ENSG00000165733	10	42782795	42834937	1	protein_coding	BMS1 ribosome biogenesis factor
1	MAP1LC3B	4.33572264106813e-60	-0.324825508477811	0.171	0.451	7.25019540039413e-56	ENSG00000140941	16	87383953	87404779	1	protein_coding	microtubule associated protein 1 light chain 3 beta
1	USP4	3.40666680300075e-54	-0.324924264013028	0.044	0.248	5.69662822797785e-50	ENSG00000114316	3	49277144	49340712	-1	protein_coding	ubiquitin specific peptidase 4
1	LPCAT1	2.03596833240856e-36	-0.325200070800596	0.002	0.12	3.40454624545359e-32	ENSG00000153395	5	1456480	1523962	-1	protein_coding	lysophosphatidylcholine acyltransferase 1
1	LOC113845317	2.65611576234569e-38	-0.325427920998779	0.01	0.141	4.44155677779446e-34	NA	NA	NA	NA	NA	NA	NA
1	MEF2A	4.51077962290232e-77	-0.325518875257859	0.076	0.362	7.54292568541727e-73	ENSG00000068305	15	99565417	99716466	1	protein_coding	myocyte enhancer factor 2A
1	NDUFB4	6.64128489872377e-87	-0.325577992025869	0.1	0.427	1.11055566076459e-82	ENSG00000065518	3	120596328	120602507	1	protein_coding	NADH:ubiquinone oxidoreductase subunit B4
1	BAP1	1.0363543003555e-48	-0.326040829696618	0.012	0.177	1.73299166105446e-44	ENSG00000163930	3	52401008	52410008	-1	protein_coding	BRCA1 associated protein 1
1	NINJ1	3.91550917267536e-41	-0.326056579876186	0.03	0.184	6.54751443854774e-37	ENSG00000131669	9	93121496	93134251	-1	protein_coding	ninjurin 1
1	TRAM2	2.22081506907396e-34	-0.326194700674748	0.016	0.14	3.71364695850548e-30	ENSG00000065308	6	52497408	52577060	-1	protein_coding	translocation associated membrane protein 2
1	TACC2	1.63064274567594e-43	-0.326277891224281	0.009	0.156	2.72676079931931e-39	ENSG00000138162	10	121989163	122254545	1	protein_coding	transforming acidic coiled-coil containing protein 2
1	ANKRD17	1.22041627595821e-61	-0.326297044098914	0.039	0.262	2.04078009665732e-57	ENSG00000132466	4	73073376	73258798	-1	protein_coding	ankyrin repeat domain 17
1	SLC12A9	8.50795981438531e-34	-0.326386305761243	0.002	0.112	1.42270104016151e-29	ENSG00000146828	7	100826820	100867010	1	protein_coding	solute carrier family 12 member 9
1	RIPK2	1.001278142286e-34	-0.326553955219482	0.002	0.117	1.67433730953065e-30	ENSG00000104312	8	89757806	89791064	1	protein_coding	receptor interacting serine/threonine kinase 2
1	PAK3	8.08840384333268e-35	-0.326886177633262	0.005	0.121	1.35254289068209e-30	ENSG00000077264	X	110944285	111227361	1	protein_coding	p21 (RAC1) activated kinase 3
1	PAK2	7.26552466541147e-79	-0.327096069848507	0.068	0.355	1.21494103455011e-74	ENSG00000180370	3	196739857	196832647	1	protein_coding	p21 (RAC1) activated kinase 2
1	NECTIN3	2.10284752428794e-36	-0.327120801885333	0.001	0.119	3.51638163011429e-32	ENSG00000177707	3	111070071	111275563	1	protein_coding	nectin cell adhesion molecule 3
1	EIF3B	6.6528298777387e-76	-0.32737653506914	0.126	0.434	1.11248621215546e-71	ENSG00000106263	7	2354086	2380745	1	protein_coding	eukaryotic translation initiation factor 3 subunit B
1	ABCD3	1.78270816572574e-47	-0.327558555446767	0.008	0.166	2.98104459472658e-43	ENSG00000117528	1	94418389	94518666	1	protein_coding	ATP binding cassette subfamily D member 3
1	LOC101797313	9.36732307053971e-39	-0.327561718884268	0.005	0.134	1.56640376385565e-34	NA	NA	NA	NA	NA	NA	NA
1	MICAL3	2.72239300250948e-34	-0.327998789668345	0.025	0.153	4.55238557879636e-30	ENSG00000243156	22	17787649	18024561	-1	protein_coding	microtubule associated monooxygenase, calponin and LIM domain containing 3
1	LOC110354719	6.78951155042226e-63	-0.328425724357742	0.107	0.376	1.13534212146161e-58	NA	NA	NA	NA	NA	NA	NA
1	HS2ST1	7.12838688975794e-44	-0.328583198953256	0.01	0.158	1.19200885570532e-39	ENSG00000153936	1	86914635	87109982	1	protein_coding	heparan sulfate 2-O-sulfotransferase 1
1	HIP1R	8.90796398775453e-40	-0.328714349973393	0.006	0.138	1.48958973803231e-35	ENSG00000130787	12	122834453	122862961	1	protein_coding	huntingtin interacting protein 1 related
1	IL13RA1	2.42958229986964e-29	-0.328739174207449	0.005	0.105	4.06274752184202e-25	ENSG00000131724	X	118727133	118794535	1	protein_coding	interleukin 13 receptor subunit alpha 1
1	CBX6	8.38881415533791e-39	-0.329054589422271	0.004	0.133	1.40277750305561e-34	ENSG00000183741	22	38861422	38872249	-1	protein_coding	chromobox 6
1	GOLGA2	4.07117153731187e-54	-0.329058800678802	0.021	0.208	6.8078130446929e-50	ENSG00000167110	9	128255829	128275995	-1	protein_coding	golgin A2
1	NT5DC3	1.02610190456741e-35	-0.329452279062414	0.021	0.153	1.71584760481762e-31	ENSG00000111696	12	103770453	103841234	-1	protein_coding	5'-nucleotidase domain containing 3
1	CSNK1G1	1.3324378960474e-49	-0.329573394188474	0.013	0.182	2.22810264977046e-45	ENSG00000169118	15	64165525	64356173	-1	protein_coding	casein kinase 1 gamma 1
1	LOC101795371	2.34671106827225e-32	-0.329589674603028	0.451	0.659	3.92417024836486e-28	NA	NA	NA	NA	NA	NA	NA
1	P3H1	4.23114128787175e-41	-0.329827869847525	0.003	0.138	7.07531446157914e-37	ENSG00000117385	1	42746335	42767084	-1	protein_coding	prolyl 3-hydroxylase 1
1	SLC49A4	1.13232478823037e-38	-0.330091631300465	0.004	0.132	1.89347351087883e-34	ENSG00000138463	3	122795069	122881139	1	protein_coding	solute carrier family 49 member 4
1	KCNQ1	2.76501266095104e-32	-0.33028346257475	0.004	0.112	4.62365417164232e-28	ENSG00000053918	11	2444684	2849105	1	protein_coding	potassium voltage-gated channel subfamily Q member 1
1	ZCCHC14	1.21130334362446e-36	-0.330465990399268	0.006	0.129	2.02554145120882e-32	ENSG00000140948	16	87406246	87493024	-1	protein_coding	zinc finger CCHC-type containing 14
1	TIMM17A	6.42422400990485e-71	-0.330481571897428	0.025	0.262	1.07425873893629e-66	ENSG00000134375	1	201955503	201970664	1	protein_coding	translocase of inner mitochondrial membrane 17A
1	MGAT2	1.2049293967378e-45	-0.330653180777724	0.011	0.165	2.01488293722495e-41	ENSG00000168282	14	49620799	49623481	1	protein_coding	alpha-1,6-mannosyl-glycoprotein 2-beta-N-acetylglucosaminyltransferase
1	TULP3	1.52728963918092e-34	-0.33077524777209	0.004	0.119	2.55393373463834e-30	ENSG00000078246	12	2877223	2941138	1	protein_coding	TUB like protein 3
1	CTH	8.03331535460851e-38	-0.331517951591154	0.004	0.129	1.34333099359763e-33	ENSG00000116761	1	70411218	70439851	1	protein_coding	cystathionine gamma-lyase
1	LOC113844296	4.65027400801503e-35	-0.331525690133088	0.001	0.115	7.77618819620274e-31	NA	NA	NA	NA	NA	NA	NA
1	SMIM3	1.52661317561507e-32	-0.331726133893668	0.01	0.124	2.55280255226351e-28	ENSG00000256235	5	150778757	150796734	1	protein_coding	small integral membrane protein 3
1	LPP	8.49379909690912e-40	-0.331899320272554	0.012	0.15	1.42033308498514e-35	ENSG00000145012	3	188153284	188890671	1	protein_coding	LIM domain containing preferred translocation partner in lipoma
1	LOC101793960	2.28098919543426e-59	-0.332454801840199	0.016	0.214	3.81427013260517e-55	NA	NA	NA	NA	NA	NA	NA
1	FAM126A	8.3712887787065e-36	-0.332803520161245	0.012	0.138	1.3998469095753e-31	ENSG00000122591	7	22889371	23014130	-1	protein_coding	family with sequence similarity 126 member A
1	AES	3.61262670739469e-61	-0.332867570748369	0.049	0.274	6.0410343801054e-57	NA	NA	NA	NA	NA	NA	NA
1	STXBP6	1.41734849596508e-44	-0.333232596099355	0.008	0.157	2.37009015495281e-40	ENSG00000168952	14	24809656	25050297	-1	protein_coding	syntaxin binding protein 6
1	AP1AR	5.9118826972036e-38	-0.333396681046285	0.006	0.133	9.88585024626385e-34	ENSG00000138660	4	112231740	112273110	1	protein_coding	adaptor related protein complex 1 associated regulatory protein
1	TNS3	3.2641049242972e-39	-0.333601889924978	0.003	0.132	5.45823625440978e-35	ENSG00000136205	7	47275154	47582558	-1	protein_coding	tensin 3
1	TWF2	1.25798065996871e-43	-0.333654638629757	0.002	0.144	2.10359525959967e-39	ENSG00000247596	3	52228612	52246788	-1	protein_coding	twinfilin actin binding protein 2
1	KIF2A	7.77886198394138e-41	-0.334470364985129	0.008	0.146	1.30078130095468e-36	ENSG00000068796	5	62306162	62391025	1	protein_coding	kinesin family member 2A
1	ERP44	3.3734793567507e-77	-0.334625045309639	0.061	0.341	5.64113218035853e-73	ENSG00000023318	9	99979185	100099000	-1	protein_coding	endoplasmic reticulum protein 44
1	GOLPH3	3.82300689082925e-62	-0.334823338256136	0.023	0.233	6.39283212284466e-58	ENSG00000113384	5	32124716	32174319	-1	protein_coding	golgi phosphoprotein 3
1	MOB1B	8.41907299854061e-53	-0.334936036628276	0.026	0.213	1.40783738681596e-48	ENSG00000173542	4	70902326	71022449	1	protein_coding	MOB kinase activator 1B
1	CAPZA1	5.31681448303235e-48	-0.335043639741831	0.023	0.194	8.89077717852669e-44	ENSG00000116489	1	112619805	112671616	1	protein_coding	capping actin protein of muscle Z-line subunit alpha 1
1	UBR7	1.13261874284275e-39	-0.335228559481355	0.039	0.199	1.89396506178164e-35	ENSG00000012963	14	93207241	93229215	1	protein_coding	ubiquitin protein ligase E3 component n-recognin 7
1	HOOK3	5.93744932509663e-53	-0.335780307968216	0.028	0.216	9.92860276142659e-49	ENSG00000168172	8	42896946	43030535	1	protein_coding	hook microtubule tethering protein 3
1	POLD3	3.27374678803416e-40	-0.335806720128298	0.014	0.155	5.47435937895072e-36	ENSG00000077514	11	74493851	74669117	1	protein_coding	DNA polymerase delta 3, accessory subunit
1	PDS5B	2.02936755567435e-37	-0.335894875842906	0.012	0.144	3.39350842659865e-33	ENSG00000083642	13	32586452	32778019	1	protein_coding	PDS5 cohesin associated factor B
1	LOC101804833	6.02094090221478e-31	-0.337069373808252	0.011	0.123	1.00682173766835e-26	NA	NA	NA	NA	NA	NA	NA
1	LOC101794933	1.81729418027972e-36	-0.337119928229911	0.024	0.159	3.03887932826374e-32	NA	NA	NA	NA	NA	NA	NA
1	ELOVL6	6.26379436843414e-40	-0.337315238883911	0.006	0.139	1.04743169428956e-35	ENSG00000170522	4	110045846	110199199	-1	protein_coding	ELOVL fatty acid elongase 6
1	LIMS2	7.8522692780622e-31	-0.337400849484751	0.007	0.114	1.31305646867756e-26	ENSG00000072163	2	127638381	127681786	-1	protein_coding	LIM zinc finger domain containing 2
1	GNE	9.02854372786129e-38	-0.337573506753877	0.004	0.129	1.50975308217296e-33	ENSG00000159921	9	36214441	36277042	-1	protein_coding	glucosamine (UDP-N-acetyl)-2-epimerase/N-acetylmannosamine kinase
1	RAP1B	1.10535164815159e-77	-0.337805345648447	0.066	0.348	1.84836902603908e-73	ENSG00000127314	12	68610855	68671901	1	protein_coding	RAP1B, member of RAS oncogene family
1	ADGRL2	3.43618054822499e-44	-0.337874770548046	0.007	0.154	5.74598111274182e-40	ENSG00000117114	1	81306147	81992436	1	protein_coding	adhesion G protein-coupled receptor L2
1	FBXO30	3.48426274110383e-49	-0.337923195383099	0.023	0.198	5.82638415567383e-45	ENSG00000118496	6	145793502	145814795	-1	protein_coding	F-box protein 30
1	OTUD7A	2.45928336919057e-33	-0.338033910919576	0.006	0.119	4.11241364996047e-29	ENSG00000169918	15	31475398	31870789	-1	protein_coding	OTU deubiquitinase 7A
1	CTTN	1.3311558141271e-58	-0.338211032494467	0.025	0.23	2.22595875238333e-54	ENSG00000085733	11	70398404	70436584	1	protein_coding	cortactin
1	LOC101801665	1.04442651085895e-64	-0.340026032503051	0.072	0.324	1.74649001145833e-60	NA	NA	NA	NA	NA	NA	NA
1	LOC101791191	3.72758382812761e-47	-0.340213678293109	0.011	0.171	6.23326567739499e-43	NA	NA	NA	NA	NA	NA	NA
1	LOC113841592	1.30796247843588e-42	-0.340321293358426	0.019	0.171	2.18717485644048e-38	NA	NA	NA	NA	NA	NA	NA
1	ATP5MF	6.09773782910605e-82	-0.340446621993981	0.217	0.577	1.01966371978311e-77	ENSG00000241468	7	99448475	99466186	-1	protein_coding	ATP synthase membrane subunit f
1	TAX1BP3	3.88326879423692e-62	-0.340644160313667	0.045	0.273	6.49360207772297e-58	ENSG00000213977	17	3662895	3668679	-1	protein_coding	Tax1 binding protein 3
1	PIK3R2	6.2637270657377e-58	-0.34072440249423	0.021	0.218	1.04742043993266e-53	ENSG00000105647	19	18153163	18170532	1	protein_coding	phosphoinositide-3-kinase regulatory subunit 2
1	PHACTR4	9.44375995499001e-39	-0.340872218110958	0.007	0.137	1.57918553967343e-34	ENSG00000204138	1	28369582	28500364	1	protein_coding	phosphatase and actin regulator 4
1	MYO5C	1.38424749341039e-40	-0.340970944090552	0.004	0.138	2.31473865848085e-36	ENSG00000128833	15	52192322	52295804	-1	protein_coding	myosin VC
1	CAVIN1	6.59905227027123e-31	-0.340987870950192	0.002	0.103	1.10349352063475e-26	ENSG00000177469	17	42402449	42423256	-1	protein_coding	caveolae associated protein 1
1	DYNC1LI1	2.12402443281946e-54	-0.341159395503934	0.021	0.209	3.55179365656069e-50	ENSG00000144635	3	32525974	32570858	-1	protein_coding	dynein cytoplasmic 1 light intermediate chain 1
1	PDCD6	6.44257070229546e-67	-0.341199964492623	0.101	0.376	1.07732667283785e-62	ENSG00000249915	5	271621	314974	1	protein_coding	programmed cell death 6
1	LRRFIP2	1.07077658033694e-50	-0.341457504343558	0.01	0.178	1.79055259763943e-46	ENSG00000093167	3	37052626	37183689	-1	protein_coding	LRR binding FLII interacting protein 2
1	GABRA3	1.08374795406815e-28	-0.341563527066766	0.014	0.119	1.81224332879275e-24	ENSG00000011677	X	152166234	152451315	-1	protein_coding	gamma-aminobutyric acid type A receptor subunit alpha3
1	AGPAT4	2.05476473408584e-43	-0.341680049241483	0.008	0.155	3.43597758833835e-39	ENSG00000026652	6	161129967	161274061	-1	protein_coding	1-acylglycerol-3-phosphate O-acyltransferase 4
1	PLAGL1	6.66839810023193e-39	-0.341987474080171	0.008	0.141	1.11508953032078e-34	ENSG00000118495	6	143940300	144064599	-1	protein_coding	PLAG1 like zinc finger 1
1	MRPS2	3.26786031069349e-43	-0.342193161800726	0.016	0.167	5.46451601154165e-39	ENSG00000122140	9	135499984	135504673	1	protein_coding	mitochondrial ribosomal protein S2
1	DUSP6	1.61954080403156e-38	-0.342340330540092	0.005	0.133	2.70819613250157e-34	ENSG00000139318	12	89347235	89352501	-1	protein_coding	dual specificity phosphatase 6
1	YAF2	1.81946932608242e-47	-0.342534619261654	0.009	0.168	3.04251660707502e-43	ENSG00000015153	12	42157104	42238349	-1	protein_coding	YY1 associated factor 2
1	PTK2B	3.04219703994985e-36	-0.342550178244357	0.005	0.126	5.08716189020413e-32	ENSG00000120899	8	27311482	27459391	1	protein_coding	protein tyrosine kinase 2 beta
1	ACCS	1.4773734736767e-30	-0.342612004663946	0.006	0.11	2.47046392268217e-26	ENSG00000110455	11	44065925	44084237	1	protein_coding	1-aminocyclopropane-1-carboxylate synthase homolog (inactive)
1	MEGF9	2.08278710608384e-35	-0.34262721258602	0.001	0.116	3.48283659879339e-31	ENSG00000106780	9	120600811	120714470	-1	protein_coding	multiple EGF like domains 9
1	LOC101804800	4.88202879543878e-39	-0.342756379802692	0.02	0.162	8.16372855173272e-35	NA	NA	NA	NA	NA	NA	NA
1	ACTA1	8.26350304658665e-35	-0.342768502886792	0.009	0.129	1.38182297945022e-30	ENSG00000143632	1	229430365	229434104	-1	protein_coding	actin alpha 1, skeletal muscle
1	STON2	3.57097840472287e-37	-0.342803122114733	0.004	0.128	5.97139008837758e-33	ENSG00000140022	14	81260656	81436465	-1	protein_coding	stonin 2
1	TTYH3	2.1264454189548e-32	-0.342821564799437	0.002	0.11	3.55584202957621e-28	ENSG00000136295	7	2631986	2664802	1	protein_coding	tweety family member 3
1	SCAMP2	1.47386364891718e-62	-0.342953204079188	0.03	0.249	2.46459479371932e-58	ENSG00000140497	15	74843730	74873365	-1	protein_coding	secretory carrier membrane protein 2
1	FEM1C	2.73619475637435e-44	-0.343060309903575	0.015	0.168	4.57546487160919e-40	ENSG00000145780	5	115520908	115544775	-1	protein_coding	fem-1 homolog C
1	NEO1	7.94704962374548e-49	-0.343092429982893	0.007	0.167	1.32890563808272e-44	ENSG00000067141	15	73051710	73305205	1	protein_coding	neogenin 1
1	ARHGAP32	3.25808778440496e-36	-0.343187818781873	0.002	0.12	5.44817439308198e-32	ENSG00000134909	11	128965060	129279324	-1	protein_coding	Rho GTPase activating protein 32
1	FOXA1	1.86458633685098e-36	-0.343450730338297	0.003	0.123	3.11796127248221e-32	ENSG00000129514	14	37589552	37596059	-1	protein_coding	forkhead box A1
1	CCNL2	5.37078606401049e-69	-0.344188927245534	0.062	0.32	8.98102845623834e-65	ENSG00000221978	1	1385711	1399335	-1	protein_coding	cyclin L2
1	SLC39A9	4.68748525326484e-47	-0.344280713433114	0.021	0.187	7.83841284050946e-43	ENSG00000029364	14	69398015	69462390	1	protein_coding	solute carrier family 39 member 9
1	LOC110353068	1.69427565311411e-27	-0.344300404559625	0.006	0.101	2.83316774713742e-23	NA	NA	NA	NA	NA	NA	NA
1	LOC101801033	5.69017274183425e-35	-0.344623892277816	0.645	0.808	9.51510685889524e-31	NA	NA	NA	NA	NA	NA	NA
1	LOC101804794	6.62178134382931e-43	-0.344664156740748	0.015	0.164	1.10729427631514e-38	NA	NA	NA	NA	NA	NA	NA
1	LOC101790697	1.3564771635475e-41	-0.344906519712782	0.008	0.148	2.26830111288413e-37	NA	NA	NA	NA	NA	NA	NA
1	RPL7L1	1.13596664233471e-63	-0.345197826220499	0.039	0.267	1.89956341931211e-59	ENSG00000146223	6	42879616	42889925	1	protein_coding	ribosomal protein L7 like 1
1	LOC113845234	8.51385245300507e-32	-0.345393473944156	0.002	0.106	1.42368640719151e-27	NA	NA	NA	NA	NA	NA	NA
1	ACTN1	2.60729392273354e-39	-0.345419791097089	0.006	0.137	4.35991689759502e-35	ENSG00000072110	14	68874128	68979440	-1	protein_coding	actinin alpha 1
1	CPSF6	3.55706002331374e-56	-0.345625111775832	0.045	0.257	5.94811577098523e-52	ENSG00000111605	12	69239569	69274358	1	protein_coding	cleavage and polyadenylation specific factor 6
1	BEND6	3.10643634463197e-33	-0.345680629422662	0.004	0.115	5.19458285549359e-29	ENSG00000151917	6	56955107	57027346	1	protein_coding	BEN domain containing 6
1	LOC101797125	2.11996536754437e-50	-0.345933904154339	0.013	0.184	3.5450060876077e-46	NA	NA	NA	NA	NA	NA	NA
1	RPS6KA6	7.15117439453939e-50	-0.346109246881704	0.015	0.186	1.19581938225488e-45	ENSG00000072133	X	84058346	84188199	-1	protein_coding	ribosomal protein S6 kinase A6
1	CHMP2B	2.25143972624852e-54	-0.346140959572809	0.029	0.223	3.76485751023278e-50	ENSG00000083937	3	87227271	87255556	1	protein_coding	charged multivesicular body protein 2B
1	EHF	2.10983626780488e-30	-0.346693823376598	0.008	0.115	3.52806820702332e-26	ENSG00000135373	11	34621093	34663288	1	protein_coding	ETS homologous factor
1	LOC101801720	3.39705945002354e-36	-0.347332590060543	0.006	0.128	5.68056281232936e-32	NA	NA	NA	NA	NA	NA	NA
1	CTBS	2.32394601976021e-53	-0.347576251799274	0.008	0.183	3.88610253424302e-49	ENSG00000117151	1	84549611	84574480	-1	protein_coding	chitobiase
1	LEMD2	4.52431806750185e-48	-0.347714647460425	0.019	0.185	7.56556467247659e-44	ENSG00000161904	6	33771202	33789130	-1	protein_coding	LEM domain nuclear envelope protein 2
1	ALDH7A1	1.33343086806233e-51	-0.347773941056778	0.008	0.177	2.22976309757382e-47	ENSG00000164904	5	126531200	126595362	-1	protein_coding	aldehyde dehydrogenase 7 family member A1
1	AGRN	3.08300678253403e-36	-0.347884506321424	0	0.116	5.15540394175341e-32	ENSG00000188157	1	1020120	1056118	1	protein_coding	agrin
1	SLC25A29	1.73571925823072e-41	-0.348129879187808	0.01	0.152	2.90246974361342e-37	ENSG00000197119	14	100291116	100306547	-1	protein_coding	solute carrier family 25 member 29
1	LOC101801364	4.32633281632012e-27	-0.348518364062727	0.008	0.104	7.23449373545051e-23	NA	NA	NA	NA	NA	NA	NA
1	HS6ST1	7.71382505014037e-40	-0.348987776962729	0.011	0.148	1.28990582488447e-35	ENSG00000136720	2	128236716	128318868	-1	protein_coding	heparan sulfate 6-O-sulfotransferase 1
1	HSPB7	1.64832941854321e-23	-0.34901882190837	0.013	0.101	2.75633645368795e-19	ENSG00000173641	1	16014028	16019594	-1	protein_coding	heat shock protein family B (small) member 7
1	DPYSL3	1.30589680775964e-43	-0.349176651487583	0.002	0.144	2.18372064193567e-39	ENSG00000113657	5	147390808	147510068	-1	protein_coding	dihydropyrimidinase like 3
1	LOC101792386	2.24134927905144e-42	-0.349395819053684	0.011	0.155	3.74798426442982e-38	NA	NA	NA	NA	NA	NA	NA
1	MTF1	4.59465445138547e-69	-0.349562192119294	0.045	0.291	7.68318117360679e-65	ENSG00000188786	1	37809574	37859592	-1	protein_coding	metal regulatory transcription factor 1
1	GRAMD4	3.13015760130229e-35	-0.349629820705299	0.006	0.124	5.2342495408977e-31	ENSG00000075240	22	46576012	46679790	1	protein_coding	GRAM domain containing 4
1	HMGCS1	4.26295869802936e-40	-0.349675122514746	0.014	0.154	7.12851953484469e-36	ENSG00000112972	5	43287470	43313512	-1	protein_coding	3-hydroxy-3-methylglutaryl-CoA synthase 1
1	RCOR1	1.17257103141244e-53	-0.349733346957122	0.023	0.21	1.96077327872789e-49	ENSG00000089902	14	102592649	102730561	1	protein_coding	REST corepressor 1
1	SCYL2	1.20835432050888e-64	-0.349815869621889	0.024	0.243	2.02061009475495e-60	ENSG00000136021	12	100267140	100341715	1	protein_coding	SCY1 like pseudokinase 2
1	ENPP2	5.66240727770691e-27	-0.350305592803897	0.009	0.104	9.4686774497815e-23	ENSG00000136960	8	119557086	119673453	-1	protein_coding	ectonucleotide pyrophosphatase/phosphodiesterase 2
1	CRLS1	2.59227010006455e-61	-0.350440164010107	0.018	0.223	4.33479406132794e-57	ENSG00000088766	20	6006093	6040053	1	protein_coding	cardiolipin synthase 1
1	SGSM3	7.58218114064639e-37	-0.350711170957144	0.005	0.128	1.26789233033889e-32	ENSG00000100359	22	40370591	40410289	1	protein_coding	small G protein signaling modulator 3
1	INTS13	9.42423507015692e-71	-0.35078142011207	0.029	0.269	1.57592058843164e-66	ENSG00000064102	12	26905181	26938326	-1	protein_coding	integrator complex subunit 13
1	CAPN5	1.43662984705258e-46	-0.351047873420375	0.011	0.168	2.40233243024132e-42	ENSG00000149260	11	77066961	77126155	1	protein_coding	calpain 5
1	RARS	8.7991967389537e-45	-0.351225119097797	0.007	0.155	1.47140167868784e-40	NA	NA	NA	NA	NA	NA	NA
1	TNFAIP8	5.8310375925484e-39	-0.351298035679561	0.019	0.16	9.75066106225944e-35	ENSG00000145779	5	119268692	119399688	1	protein_coding	TNF alpha induced protein 8
1	DENR	9.41338477309459e-68	-0.351363038277201	0.023	0.249	1.57410620175688e-63	ENSG00000139726	12	122752824	122771064	1	protein_coding	density regulated re-initiation and release factor
1	WNT5A	4.38936517436955e-33	-0.351654357965771	0.002	0.112	7.33989644458075e-29	ENSG00000114251	3	55465715	55490539	-1	protein_coding	Wnt family member 5A
1	NONO	1.03182584200747e-65	-0.351868657734688	0.03	0.255	1.72541917300488e-61	ENSG00000147140	X	71254814	71301522	1	protein_coding	non-POU domain containing octamer binding
1	ICA1	1.24698462978805e-40	-0.352168980808205	0.005	0.139	2.08520769793158e-36	ENSG00000003147	7	8113184	8262687	-1	protein_coding	islet cell autoantigen 1
1	WDR26	4.9286626981865e-58	-0.352192797302966	0.055	0.275	8.24170976390747e-54	ENSG00000162923	1	224385146	224437033	-1	protein_coding	WD repeat domain 26
1	ZHX1	4.2896208043714e-54	-0.352243714821645	0.025	0.217	7.17310390906985e-50	ENSG00000165156	8	123248451	123275541	-1	protein_coding	zinc fingers and homeoboxes 1
1	SLC16A3	8.41157515779401e-38	-0.352302612253244	0.004	0.129	1.40658359788631e-33	ENSG00000141526	17	82217934	82261129	1	protein_coding	solute carrier family 16 member 3
1	NDRG3	1.25719648716639e-56	-0.352335501366922	0.021	0.216	2.10228396583964e-52	ENSG00000101079	20	36651766	36746090	-1	protein_coding	NDRG family member 3
1	FUCA2	3.45733721547578e-46	-0.352798071123357	0.016	0.177	5.78135929171859e-42	ENSG00000001036	6	143494812	143511720	-1	protein_coding	alpha-L-fucosidase 2
1	BCAS1	9.58487694197031e-38	-0.352927295266994	0.011	0.142	1.60278312223627e-33	ENSG00000064787	20	53936777	54070594	-1	protein_coding	brain enriched myelin associated protein 1
1	BET1	6.70274330394201e-51	-0.353069210371639	0.014	0.186	1.12083273528518e-46	ENSG00000105829	7	93962762	94004382	-1	protein_coding	Bet1 golgi vesicular membrane trafficking protein
1	PDHA1	2.04127016118803e-70	-0.353095353319134	0.044	0.289	3.41341196353862e-66	ENSG00000131828	X	19343893	19361718	1	protein_coding	pyruvate dehydrogenase E1 subunit alpha 1
1	SF3B3	1.59777017408073e-50	-0.353157059606929	0.018	0.192	2.67179128509779e-46	ENSG00000189091	16	70523791	70577670	1	protein_coding	splicing factor 3b subunit 3
1	JADE2	4.32086855632615e-83	-0.353157444860723	0.1	0.414	7.22535639988858e-79	ENSG00000043143	5	134524312	134583230	1	protein_coding	jade family PHD finger 2
1	ARHGEF18	1.58985958363221e-43	-0.353467715156195	0.025	0.182	2.65856319574979e-39	ENSG00000104880	19	7348937	7472485	1	protein_coding	Rho/Rac guanine nucleotide exchange factor 18
1	LOC113845607	2.25747146405539e-42	-0.353881190871068	0.016	0.166	3.77494378219342e-38	NA	NA	NA	NA	NA	NA	NA
1	SLC20A2	1.051039733835e-41	-0.353923626169626	0.004	0.141	1.75754864291888e-37	ENSG00000168575	8	42416475	42541926	-1	protein_coding	solute carrier family 20 member 2
1	SGPP1	4.18028401920636e-51	-0.354165733516489	0.01	0.179	6.99027093691687e-47	ENSG00000126821	14	63684216	63728065	-1	protein_coding	sphingosine-1-phosphate phosphatase 1
1	STAR	3.24433817246932e-33	-0.354271593274038	0.002	0.112	5.4251822920032e-29	ENSG00000147465	8	38142700	38150992	-1	protein_coding	steroidogenic acute regulatory protein
1	KLC1	3.5461443457379e-41	-0.354734685292063	0.013	0.157	5.92986257494291e-37	ENSG00000126214	14	103561896	103714249	1	protein_coding	kinesin light chain 1
1	FAM114A1	2.36751591199635e-44	-0.354845931002165	0.006	0.152	3.9589601080403e-40	ENSG00000197712	4	38867677	38945739	1	protein_coding	family with sequence similarity 114 member A1
1	LOC101791126	1.29900954017944e-35	-0.355117761290976	0.008	0.131	2.17220375308806e-31	NA	NA	NA	NA	NA	NA	NA
1	TMEM108	7.89281234012735e-37	-0.355181779713769	0.002	0.123	1.3198360795161e-32	ENSG00000144868	3	133038391	133397775	1	protein_coding	transmembrane protein 108
1	VCL	3.44478222167265e-50	-0.355432399532832	0.025	0.204	5.76036483108101e-46	ENSG00000035403	10	73995193	74121363	1	protein_coding	vinculin
1	MED30	3.9834294912462e-53	-0.355438708709018	0.039	0.238	6.66109079526189e-49	ENSG00000164758	8	117520713	117540262	1	protein_coding	mediator complex subunit 30
1	RPS29	4.91292585707508e-19	-0.355834443413086	0.934	0.909	8.21539461820095e-15	ENSG00000213741	14	49570984	49599164	-1	protein_coding	ribosomal protein S29
1	PPIL1	1.47602901734773e-75	-0.356308999842826	0.077	0.361	2.46821572280887e-71	ENSG00000137168	6	36854827	36874803	-1	protein_coding	peptidylprolyl isomerase like 1
1	SULF2	8.03976672269562e-36	-0.35635554676844	0.006	0.126	1.34440979136916e-31	ENSG00000196562	20	47656348	47786616	-1	protein_coding	sulfatase 2
1	CCT7	2.30471321641859e-65	-0.356611060333186	0.032	0.259	3.85394144049517e-61	ENSG00000135624	2	73233420	73253021	1	protein_coding	chaperonin containing TCP1 subunit 7
1	FKBP5	4.61240283685346e-36	-0.356716119266736	0.016	0.147	7.71286002378636e-32	ENSG00000096060	6	35573585	35728583	-1	protein_coding	FKBP prolyl isomerase 5
1	TIMM13	3.95994665856371e-73	-0.35677215737744	0.039	0.289	6.62182280245023e-69	ENSG00000099800	19	2425625	2427586	-1	protein_coding	translocase of inner mitochondrial membrane 13
1	LOC113841385	1.55586443527063e-42	-0.356895227383462	0.023	0.177	2.60171650865955e-38	NA	NA	NA	NA	NA	NA	NA
1	SNX8	5.3759366030099e-41	-0.356998968707105	0.001	0.132	8.98964118755316e-37	ENSG00000106266	7	2251770	2354318	-1	protein_coding	sorting nexin 8
1	MGST1	2.59901750609827e-54	-0.357208229064926	0.02	0.207	4.34607707369753e-50	ENSG00000008394	12	16347142	16609259	1	protein_coding	microsomal glutathione S-transferase 1
1	ANTXR2	3.04838394568428e-34	-0.357501983774901	0.011	0.131	5.09750763397325e-30	ENSG00000163297	4	79901146	80125454	-1	protein_coding	ANTXR cell adhesion molecule 2
1	ARFIP1	1.7930426597233e-71	-0.357511274100642	0.031	0.273	2.99832593558931e-67	ENSG00000164144	4	152779937	152918463	1	protein_coding	ADP ribosylation factor interacting protein 1
1	NMRK2	1.92037521354361e-33	-0.357552020247788	0.018	0.142	3.21125143208763e-29	ENSG00000077009	19	3933103	3942416	1	protein_coding	nicotinamide riboside kinase 2
1	RFLNB	4.45903705336573e-30	-0.357657904824354	0.004	0.106	7.45640176063818e-26	ENSG00000183688	17	439978	445939	-1	protein_coding	refilin B
1	PLEKHM2	1.00985896692967e-56	-0.35787424234067	0.013	0.201	1.68868616449979e-52	ENSG00000116786	1	15684320	15734769	1	protein_coding	pleckstrin homology and RUN domain containing M2
1	ROCK1	9.48746175778621e-84	-0.357880444240215	0.099	0.415	1.58649335513701e-79	ENSG00000067900	18	20946906	21111813	-1	protein_coding	Rho associated coiled-coil containing protein kinase 1
1	PHKA1	7.83510733644297e-32	-0.358076798265569	0.007	0.116	1.31018664879999e-27	ENSG00000067177	X	72578814	72714319	-1	protein_coding	phosphorylase kinase regulatory subunit alpha 1
1	SUSD3	6.27467764478712e-38	-0.358086511079977	0.013	0.147	1.0492515957613e-33	ENSG00000157303	9	93058688	93085133	1	protein_coding	sushi domain containing 3
1	EIF6	5.65640905594812e-68	-0.358707147079355	0.029	0.259	9.45864722335644e-64	ENSG00000242372	20	35278907	35284985	-1	protein_coding	eukaryotic translation initiation factor 6
1	EPHX1	2.77542525810733e-40	-0.358855563288884	0.015	0.157	4.64106611660707e-36	ENSG00000143819	1	225810124	225845563	1	protein_coding	epoxide hydrolase 1
1	SHANK2	3.92349411377299e-31	-0.358932754602156	0.001	0.102	6.56086685705119e-27	ENSG00000162105	11	70467854	71252577	-1	protein_coding	SH3 and multiple ankyrin repeat domains 2
1	SEC14L1	4.7287280751572e-58	-0.359068171486128	0.12	0.369	7.90737908727787e-54	ENSG00000129657	17	77088749	77217101	1	protein_coding	SEC14 like lipid binding 1
1	LOC101794821	4.41514778707289e-51	-0.359080443313765	0.006	0.171	7.38301012954328e-47	NA	NA	NA	NA	NA	NA	NA
1	TMEM139	3.27986561155569e-39	-0.359129806906342	0.014	0.152	5.48459127564342e-35	ENSG00000178826	7	143279957	143288048	1	protein_coding	transmembrane protein 139
1	TSPAN5	8.24175248644456e-48	-0.359210018108266	0.016	0.181	1.37818585078326e-43	ENSG00000168785	4	98470367	98658611	-1	protein_coding	tetraspanin 5
1	ECI1	8.85820022811439e-54	-0.359302623554647	0.013	0.192	1.48126824214529e-49	ENSG00000167969	16	2239402	2252300	-1	protein_coding	enoyl-CoA delta isomerase 1
1	IMPAD1	2.2899092545083e-57	-0.359478786896934	0.01	0.197	3.82918625538878e-53	NA	NA	NA	NA	NA	NA	NA
1	AKTIP	4.73561994408748e-50	-0.359705657073309	0.022	0.199	7.91890367050308e-46	ENSG00000166971	16	53491040	53504411	-1	protein_coding	AKT interacting protein
1	SOWAHA	3.60219602914627e-43	-0.359742075636091	0.007	0.151	6.02359219993839e-39	ENSG00000198944	5	132813302	132816786	1	protein_coding	sosondowah ankyrin repeat domain family member A
1	KIF13A	3.48581360487771e-46	-0.359951774279675	0.009	0.163	5.8289775100765e-42	ENSG00000137177	6	17759183	17987635	-1	protein_coding	kinesin family member 13A
1	UCK2	4.87957455015836e-43	-0.360248814724534	0.009	0.155	8.15962456277481e-39	ENSG00000143179	1	165827614	165911618	1	protein_coding	uridine-cytidine kinase 2
1	TLE3	3.47291510034177e-40	-0.360448990085234	0.019	0.164	5.80740863079151e-36	ENSG00000140332	15	70047790	70098176	-1	protein_coding	TLE family member 3, transcriptional corepressor
1	LOC101791703	2.10751593942803e-37	-0.360522886326954	0.002	0.123	3.52418815391155e-33	NA	NA	NA	NA	NA	NA	NA
1	LOC101799781	4.13716415042469e-52	-0.360532465307967	0.032	0.22	6.91816589234017e-48	NA	NA	NA	NA	NA	NA	NA
1	RPN2	1.1659909875694e-95	-0.36054054455804	0.113	0.465	1.94977012941355e-91	ENSG00000118705	20	37178410	37241619	1	protein_coding	ribophorin II
1	GNB4	8.74388671721361e-78	-0.361125337885826	0.147	0.474	1.46215273685246e-73	ENSG00000114450	3	179396088	179451476	-1	protein_coding	G protein subunit beta 4
1	GRAMD1C	1.65394778207049e-44	-0.361565724367903	0.004	0.149	2.76573148117827e-40	ENSG00000178075	3	113828182	113947174	1	protein_coding	GRAM domain containing 1C
1	LOC101797371	3.19343567156941e-34	-0.361636530479809	0.027	0.159	5.34006312999837e-30	NA	NA	NA	NA	NA	NA	NA
1	ARAP2	2.12920611773828e-33	-0.36220305380706	0.002	0.113	3.56045847008195e-29	ENSG00000047365	4	35948221	36244514	-1	protein_coding	ArfGAP with RhoGAP domain, ankyrin repeat and PH domain 2
1	TMEM9B	3.92890400624209e-60	-0.36265029503296	0.042	0.256	6.56991327923802e-56	ENSG00000175348	11	8947202	8965011	-1	protein_coding	TMEM9 domain family member B
1	C1H21orf91	4.49692131543069e-44	-0.36270269817281	0.016	0.169	7.5197518236632e-40	NA	NA	NA	NA	NA	NA	NA
1	RAI2	1.96209837743056e-54	-0.363515614178238	0.021	0.21	3.28102090673939e-50	ENSG00000131831	X	17800049	17861337	-1	protein_coding	retinoic acid induced 2
1	TMEM59	5.77601224574967e-82	-0.363608204054308	0.228	0.591	9.65864767734259e-78	ENSG00000116209	1	54026681	54053504	-1	protein_coding	transmembrane protein 59
1	LRP6	4.52176634107302e-38	-0.363746469128185	0.001	0.124	7.5612976755423e-34	ENSG00000070018	12	12116025	12267044	-1	protein_coding	LDL receptor related protein 6
1	FOXK1	4.47271852426116e-41	-0.363941432962328	0.02	0.167	7.47927991626951e-37	ENSG00000164916	7	4682295	4771442	1	protein_coding	forkhead box K1
1	PPM1K	1.04502209552522e-48	-0.364165982824775	0.008	0.17	1.74748594813727e-44	ENSG00000163644	4	88257620	88284769	-1	protein_coding	protein phosphatase, Mg2+/Mn2+ dependent 1K
1	FAM102A	5.49066885382016e-51	-0.364634394886176	0.016	0.191	9.18149645735807e-47	ENSG00000167106	9	127940582	127980989	-1	protein_coding	family with sequence similarity 102 member A
1	SLC35E1	5.3118366562042e-72	-0.36479040837777	0.033	0.279	8.88245325650466e-68	ENSG00000127526	19	16549831	16572415	-1	protein_coding	solute carrier family 35 member E1
1	LOC113845747	7.75891599865442e-40	-0.364838277063252	0.007	0.142	1.29744593329499e-35	NA	NA	NA	NA	NA	NA	NA
1	MAML1	2.81956779210979e-54	-0.365119731745466	0.016	0.2	4.71488126196599e-50	ENSG00000161021	5	179732822	179777283	1	protein_coding	mastermind like transcriptional coactivator 1
1	RAB11FIP1	1.00275797923059e-45	-0.365287548052692	0.012	0.168	1.67681189286939e-41	ENSG00000156675	8	37858618	37899497	-1	protein_coding	RAB11 family interacting protein 1
1	CCT4	1.87028485601415e-100	-0.365303274677563	0.089	0.438	3.12749033622685e-96	ENSG00000115484	2	61868085	61888671	-1	protein_coding	chaperonin containing TCP1 subunit 4
1	PFN2	5.93035104411283e-79	-0.365444687903294	0.039	0.308	9.91673301596547e-75	ENSG00000070087	3	149964904	150050788	-1	protein_coding	profilin 2
1	ZFHX3	2.18057731669387e-38	-0.365464740845358	0.007	0.136	3.6463613889755e-34	ENSG00000140836	16	72782885	73891871	-1	protein_coding	zinc finger homeobox 3
1	SPSB1	1.95740845992964e-47	-0.366251243037718	0.012	0.173	3.27317842669435e-43	ENSG00000171621	1	9292894	9369532	1	protein_coding	splA/ryanodine receptor domain and SOCS box containing 1
1	SENP6	5.04302101160599e-47	-0.366275869352903	0.008	0.164	8.43293973560754e-43	ENSG00000112701	6	75601509	75718281	1	protein_coding	SUMO specific peptidase 6
1	LOC101804602	5.43420006446977e-41	-0.36646476271927	0.009	0.148	9.08706934780634e-37	NA	NA	NA	NA	NA	NA	NA
1	SCAMP1	1.2453966571355e-54	-0.366686272755519	0.021	0.209	2.08255229006199e-50	ENSG00000085365	5	78360611	78480739	1	protein_coding	secretory carrier membrane protein 1
1	SCPEP1	5.15937898204686e-46	-0.367104477813651	0.026	0.194	8.62751353377876e-42	ENSG00000121064	17	56978129	57006768	1	protein_coding	serine carboxypeptidase 1
1	LOC101805062	4.86219967765574e-38	-0.367151078947859	0.002	0.127	8.13057030097592e-34	NA	NA	NA	NA	NA	NA	NA
1	TRAF3IP2	1.61991561841991e-43	-0.367294985339567	0.006	0.15	2.70882289712178e-39	ENSG00000056972	6	111555381	111606906	-1	protein_coding	TRAF3 interacting protein 2
1	HOXB5	2.01796967375869e-31	-0.36750123881862	0.002	0.106	3.37444888845928e-27	ENSG00000120075	17	48591257	48593779	-1	protein_coding	homeobox B5
1	HES1	3.1709368269641e-27	-0.367515681502778	0.014	0.115	5.30244056204937e-23	ENSG00000114315	3	194136148	194138732	1	protein_coding	hes family bHLH transcription factor 1
1	SH3RF1	5.12014534550196e-41	-0.367612568790364	0.003	0.137	8.56190704674838e-37	ENSG00000154447	4	169094259	169270956	-1	protein_coding	SH3 domain containing ring finger 1
1	FUT8	3.89143579009696e-41	-0.367887059915061	0.007	0.145	6.50725892820014e-37	ENSG00000033170	14	65410592	65744121	1	protein_coding	fucosyltransferase 8
1	C1GALT1	3.61591237943871e-55	-0.368206548548976	0.042	0.247	6.04652868089742e-51	ENSG00000106392	7	7156934	7248616	1	protein_coding	core 1 synthase, glycoprotein-N-acetylgalactosamine 3-beta-galactosyltransferase 1
1	YWHAH	3.43986160374268e-67	-0.368430459339493	0.064	0.315	5.75213657377851e-63	ENSG00000128245	22	31944522	31957603	1	protein_coding	tyrosine 3-monooxygenase/tryptophan 5-monooxygenase activation protein eta
1	PLOD1	7.78256941496953e-69	-0.368437484497764	0.024	0.252	1.3014012575712e-64	ENSG00000083444	1	11934205	11975538	1	protein_coding	procollagen-lysine,2-oxoglutarate 5-dioxygenase 1
1	HDDC2	9.06078208346016e-52	-0.368463819949515	0.009	0.179	1.51514397999621e-47	ENSG00000111906	6	125219962	125302078	-1	protein_coding	HD domain containing 2
1	ARHGAP5	3.01112193641145e-92	-0.368772297058104	0.058	0.373	5.03519810206723e-88	ENSG00000100852	14	32076114	32159728	1	protein_coding	Rho GTPase activating protein 5
1	RPS27L	2.87635186047402e-90	-0.368985260970152	0.21	0.593	4.80983558108466e-86	ENSG00000185088	15	63125872	63158021	-1	protein_coding	ribosomal protein S27 like
1	SLC35A5	7.02116848421817e-50	-0.369129871107607	0.01	0.176	1.17407979393096e-45	ENSG00000138459	3	112561709	112585579	1	protein_coding	solute carrier family 35 member A5
1	PIGY	6.12650490098202e-59	-0.369237352541701	0.012	0.206	1.02447414954221e-54	ENSG00000255072	4	88520998	88523776	-1	protein_coding	phosphatidylinositol glycan anchor biosynthesis class Y
1	HECTD1	2.15019247491286e-75	-0.369321651538285	0.091	0.379	3.59555185654928e-71	ENSG00000092148	14	31100112	31207804	-1	protein_coding	HECT domain E3 ubiquitin protein ligase 1
1	TMEM41B	7.57088681520664e-69	-0.370292368481813	0.051	0.3	1.26600369323885e-64	ENSG00000166471	11	9280654	9314636	-1	protein_coding	transmembrane protein 41B
1	VOPP1	7.49066568216549e-41	-0.370384487598229	0.027	0.181	1.25258911537171e-36	ENSG00000154978	7	55436056	55572988	-1	protein_coding	VOPP1 WW domain binding protein
1	RPL27	8.26821286729947e-40	-0.370411034455081	0.672	0.816	1.38261055566982e-35	ENSG00000131469	17	42998273	43002959	1	protein_coding	ribosomal protein L27
1	STK10	3.27443665293716e-38	-0.370671659572587	0.007	0.135	5.47551297104152e-34	ENSG00000072786	5	172042079	172188224	-1	protein_coding	serine/threonine kinase 10
1	DEGS1	1.43916893255477e-70	-0.370873647925284	0.105	0.383	2.40657828901809e-66	ENSG00000143753	1	224175756	224193441	1	protein_coding	delta 4-desaturase, sphingolipid 1
1	DENND1B	3.68460365598629e-37	-0.371081997960069	0.02	0.156	6.16139423354028e-33	ENSG00000213047	1	197504748	197775696	-1	protein_coding	DENN domain containing 1B
1	HMGA1	3.76235181386141e-46	-0.371088351389545	0.011	0.167	6.29140470313905e-42	ENSG00000137309	6	34236873	34246231	1	protein_coding	high mobility group AT-hook 1
1	LOC101805374	9.57105792878485e-46	-0.371266815435037	0.011	0.166	1.6004723068514e-41	NA	NA	NA	NA	NA	NA	NA
1	TXNDC11	1.63296374174822e-61	-0.371438782661058	0.022	0.231	2.73064196895137e-57	ENSG00000153066	16	11679083	11742857	-1	protein_coding	thioredoxin domain containing 11
1	PWWP2A	2.25161703070742e-47	-0.371527864144755	0.014	0.176	3.76515399874895e-43	ENSG00000170234	5	160061801	160119450	-1	protein_coding	PWWP domain containing 2A
1	NOCT	2.28419389750556e-58	-0.371731672437231	0.027	0.232	3.81962903540879e-54	ENSG00000151014	4	139015781	139045939	1	protein_coding	nocturnin
1	SH3PXD2B	2.83057928082764e-32	-0.371752894161198	0.001	0.106	4.73329467339998e-28	ENSG00000174705	5	172325000	172454525	-1	protein_coding	SH3 and PX domains 2B
1	TM9SF4	1.47584989230028e-51	-0.37190605073581	0.011	0.182	2.46791618990452e-47	ENSG00000101337	20	32109714	32167258	1	protein_coding	transmembrane 9 superfamily member 4
1	QRICH1	3.0777926782566e-65	-0.371927279910492	0.023	0.243	5.14668491658069e-61	ENSG00000198218	3	49029707	49094363	-1	protein_coding	glutamine rich 1
1	ATP6V0A2	1.88352814045894e-39	-0.372071903181894	0.031	0.183	3.14963575647544e-35	ENSG00000185344	12	123712353	123761755	1	protein_coding	ATPase H+ transporting V0 subunit a2
1	LOC113843515	1.61421013059288e-28	-0.372322301050833	0.007	0.107	2.69928218037741e-24	NA	NA	NA	NA	NA	NA	NA
1	SMARCA2	1.76880498755577e-66	-0.372406479940023	0.051	0.288	2.95779570019076e-62	ENSG00000080503	9	1980290	2193624	1	protein_coding	SWI/SNF related, matrix associated, actin dependent regulator of chromatin, subfamily a, member 2
1	ILF3	7.09763377100007e-44	-0.373155937390877	0.007	0.151	1.18686631918663e-39	ENSG00000129351	19	10654261	10692417	1	protein_coding	interleukin enhancer binding factor 3
1	LOC101798496	3.79359755530382e-34	-0.37321127136127	0.021	0.149	6.34365383197904e-30	NA	NA	NA	NA	NA	NA	NA
1	CLIP2	1.8693344334498e-44	-0.373576238225532	0.009	0.159	3.12590103961475e-40	ENSG00000106665	7	74289407	74405935	1	protein_coding	CAP-Gly domain containing linker protein 2
1	AGPAT5	9.70541588856029e-58	-0.373603992571099	0.028	0.228	1.62293964488505e-53	ENSG00000155189	8	6708642	6761503	1	protein_coding	1-acylglycerol-3-phosphate O-acyltransferase 5
1	CCT8	1.0576048418839e-83	-0.373627235458219	0.062	0.357	1.76852681659826e-79	ENSG00000156261	21	29055805	29073797	-1	protein_coding	chaperonin containing TCP1 subunit 8
1	PSMD14	6.34662112285598e-67	-0.373975171255044	0.041	0.275	1.06128198416398e-62	ENSG00000115233	2	161308425	161411717	1	protein_coding	proteasome 26S subunit, non-ATPase 14
1	CCDC17	2.57136826849737e-25	-0.374258598061748	0.016	0.113	4.29984201858131e-21	ENSG00000159588	1	45620044	45624057	-1	protein_coding	coiled-coil domain containing 17
1	CELSR1	8.38381810188782e-38	-0.374437926453385	0.002	0.124	1.40194206299768e-33	ENSG00000075275	22	46360834	46537620	-1	protein_coding	cadherin EGF LAG seven-pass G-type receptor 1
1	ST6GALNAC4	4.43539159465102e-51	-0.375013501040314	0.011	0.181	7.41686182457544e-47	ENSG00000136840	9	127907886	127917041	-1	protein_coding	ST6 N-acetylgalactosaminide alpha-2,6-sialyltransferase 4
1	IGF2BP2	3.64110160592565e-39	-0.375048892869067	0.005	0.135	6.08865010542887e-35	ENSG00000073792	3	185643130	185825042	-1	protein_coding	insulin like growth factor 2 mRNA binding protein 2
1	LRPAP1	1.24441642130493e-50	-0.375286274782767	0.007	0.173	2.08091313970611e-46	ENSG00000163956	4	3503612	3532446	-1	protein_coding	LDL receptor related protein associated protein 1
1	IQSEC1	4.03438666484909e-38	-0.375437840976567	0.003	0.129	6.74630138096066e-34	ENSG00000144711	3	12897043	13283281	-1	protein_coding	IQ motif and Sec7 domain ArfGEF 1
1	PASD1	3.35328407070894e-37	-0.375971325360667	0.007	0.132	5.60736162303948e-33	ENSG00000166049	X	151563675	151676739	1	protein_coding	PAS domain containing repressor 1
1	PYCR1	5.32396110386234e-44	-0.376060713677516	0.005	0.149	8.9027277578786e-40	ENSG00000183010	17	81932384	81942412	-1	protein_coding	pyrroline-5-carboxylate reductase 1
1	PLEKHA6	5.22250497262993e-36	-0.376158028232637	0.001	0.117	8.73307281523177e-32	ENSG00000143850	1	204218853	204377665	-1	protein_coding	pleckstrin homology domain containing A6
1	EDEM1	1.214922111408e-51	-0.376519097686414	0.023	0.204	2.03159275469646e-47	ENSG00000134109	3	5187646	5219958	1	protein_coding	ER degradation enhancing alpha-mannosidase like protein 1
1	LOC113843349	4.37669410452506e-54	-0.376887003020579	0.011	0.19	7.31870788158681e-50	NA	NA	NA	NA	NA	NA	NA
1	PPARA	8.54526902668966e-46	-0.377075089148304	0.007	0.158	1.42893988664304e-41	ENSG00000186951	22	46150521	46243756	1	protein_coding	peroxisome proliferator activated receptor alpha
1	SLC37A3	5.02078509204245e-47	-0.377505250150759	0.01	0.167	8.39575683091339e-43	ENSG00000157800	7	140293693	140404433	-1	protein_coding	solute carrier family 37 member 3
1	FILIP1L	1.1798815834587e-35	-0.377563288290033	0.007	0.128	1.97299798385963e-31	ENSG00000168386	3	99828811	100114513	-1	protein_coding	filamin A interacting protein 1 like
1	AFF2	5.16988421651879e-33	-0.378059121562423	0.005	0.116	8.64508038686273e-29	ENSG00000155966	X	148500617	149000663	1	protein_coding	AF4/FMR2 family member 2
1	APC	2.44429145343242e-65	-0.378167894554488	0.055	0.299	4.08734416842969e-61	ENSG00000134982	5	112707498	112846239	1	protein_coding	APC regulator of WNT signaling pathway
1	SLC16A2	8.05652339770728e-45	-0.378192631786156	0.007	0.155	1.34721184256461e-40	ENSG00000147100	X	74421493	74533917	1	protein_coding	solute carrier family 16 member 2
1	TTC39B	9.94051053006019e-41	-0.378289528889891	0.001	0.132	1.66225217083666e-36	ENSG00000155158	9	15163622	15307360	-1	protein_coding	tetratricopeptide repeat domain 39B
1	RABGEF1	5.69794464608318e-61	-0.378369722761736	0.047	0.274	9.52810303718029e-57	ENSG00000154710	7	66682164	66811464	1	protein_coding	RAB guanine nucleotide exchange factor 1
1	LOC113839590	2.158161427951e-34	-0.378654351931198	0.007	0.124	3.60887753981966e-30	NA	NA	NA	NA	NA	NA	NA
1	LYST	9.57708783088617e-47	-0.378770597428938	0.02	0.186	1.60148062708079e-42	ENSG00000143669	1	235661041	235883640	-1	protein_coding	lysosomal trafficking regulator
1	UTRN	2.84074488138384e-34	-0.378949441249018	0.007	0.124	4.75029359065006e-30	ENSG00000152818	6	144285701	144853034	1	protein_coding	utrophin
1	LIMD1	1.96475444262298e-47	-0.37911747154977	0.012	0.173	3.28546237895415e-43	ENSG00000144791	3	45555394	45686341	1	protein_coding	LIM domains containing 1
1	OLFML2A	2.12217400976357e-47	-0.379167504855938	0.015	0.178	3.54869937912664e-43	ENSG00000185585	9	124777133	124814885	1	protein_coding	olfactomedin like 2A
1	SLC16A1	3.4221577569616e-46	-0.37964197931793	0.007	0.159	5.72253220119119e-42	ENSG00000155380	1	112911847	112957593	-1	protein_coding	solute carrier family 16 member 1
1	SLC45A3	8.71376973054576e-33	-0.379680781291735	0.003	0.112	1.45711657434186e-28	ENSG00000158715	1	205657851	205680509	-1	protein_coding	solute carrier family 45 member 3
1	PACSIN3	2.4747592048259e-44	-0.379715817328335	0.017	0.174	4.13829234230987e-40	ENSG00000165912	11	47177522	47186443	-1	protein_coding	protein kinase C and casein kinase substrate in neurons 3
1	SSR2	5.19344859161207e-86	-0.379738847982615	0.14	0.479	8.68448473489371e-82	ENSG00000163479	1	156009048	156020951	-1	protein_coding	signal sequence receptor subunit 2
1	FAM20B	3.10276566797313e-48	-0.380168288939184	0.014	0.178	5.18844474998466e-44	ENSG00000116199	1	179025804	179076567	1	protein_coding	FAM20B glycosaminoglycan xylosylkinase
1	TMEM263	5.59786221414292e-48	-0.380204421742769	0.007	0.163	9.36074519448979e-44	ENSG00000151135	12	106955719	106978778	1	protein_coding	transmembrane protein 263
1	BCLAF1	2.32289108567096e-66	-0.380270818454865	0.037	0.269	3.88433847345899e-62	ENSG00000029363	6	136256627	136289851	-1	protein_coding	BCL2 associated transcription factor 1
1	RAB5A	8.82955875507631e-78	-0.38059914602633	0.048	0.318	1.47647881502386e-73	ENSG00000144566	3	19947097	19985175	1	protein_coding	RAB5A, member RAS oncogene family
1	DGKH	1.61154995551834e-31	-0.380636935606533	0.007	0.114	2.69483383561777e-27	ENSG00000102780	13	42040036	42256578	1	protein_coding	diacylglycerol kinase eta
1	LOC101802708	1.68810604763038e-27	-0.38198247843347	0.007	0.102	2.82285093284752e-23	NA	NA	NA	NA	NA	NA	NA
1	BCL2L11	2.50278708802973e-40	-0.382010288082371	0.009	0.146	4.18516056860332e-36	ENSG00000153094	2	111119378	111168445	1	protein_coding	BCL2 like 11
1	PRKCA	1.911868647173e-40	-0.38220066009543	0.005	0.139	3.19702675180268e-36	ENSG00000154229	17	66302613	66810743	1	protein_coding	protein kinase C alpha
1	FAM89A	1.39282408477268e-29	-0.382294620359269	0.015	0.124	2.32908043455687e-25	ENSG00000182118	1	231018958	231040254	-1	protein_coding	family with sequence similarity 89 member A
1	NPL	1.23895764849032e-39	-0.382505181852781	0.027	0.177	2.07178497980552e-35	ENSG00000135838	1	182789293	182830384	1	protein_coding	N-acetylneuraminate pyruvate lyase
1	GABRP	7.23051700460247e-44	-0.383073857608429	0.006	0.151	1.20908705350963e-39	ENSG00000094755	5	170763350	170814047	1	protein_coding	gamma-aminobutyric acid type A receptor subunit pi
1	LOC101797616	2.8006828601516e-42	-0.38311260346089	0.01	0.154	4.6833018787455e-38	NA	NA	NA	NA	NA	NA	NA
1	PTPN6	1.18881260109383e-27	-0.383217381088218	0.008	0.105	1.9879324315491e-23	ENSG00000111679	12	6946468	6961316	1	protein_coding	protein tyrosine phosphatase non-receptor type 6
1	CNTRL	3.19437940410089e-53	-0.383273015230724	0.048	0.253	5.34164123953751e-49	ENSG00000119397	9	121074753	121177610	1	protein_coding	centriolin
1	CD151	9.76429782473163e-52	-0.383368372976929	0.007	0.177	1.63278588225162e-47	ENSG00000177697	11	832887	839831	1	protein_coding	CD151 molecule (Raph blood group)
1	FERMT2	4.92205082947367e-47	-0.383504690658668	0.022	0.19	8.23065339704588e-43	ENSG00000073712	14	52857268	52952435	-1	protein_coding	fermitin family member 2
1	NDUFV3	1.80816242836595e-75	-0.383579357624299	0.088	0.368	3.02360921271355e-71	ENSG00000160194	21	42879644	42913304	1	protein_coding	NADH:ubiquinone oxidoreductase subunit V3
1	LMNB2	6.63680309636718e-53	-0.383599874506128	0.016	0.197	1.10980621377452e-48	ENSG00000176619	19	2427638	2456959	-1	protein_coding	lamin B2
1	TSPAN9	2.28591126503353e-57	-0.384317248693227	0.009	0.195	3.82250081738906e-53	ENSG00000011105	12	3077355	3286564	1	protein_coding	tetraspanin 9
1	ACTR1A	2.13484826406344e-69	-0.384492391643987	0.031	0.264	3.56989326716688e-65	ENSG00000138107	10	102461881	102502712	-1	protein_coding	actin related protein 1A
1	PHF14	9.56591686179088e-47	-0.384940338386113	0.007	0.161	1.59961261762867e-42	ENSG00000106443	7	10973336	11169623	1	protein_coding	PHD finger protein 14
1	BDKRB2	2.65398057565563e-29	-0.385296994610513	0.004	0.103	4.43798631861134e-25	ENSG00000168398	14	96204679	96244166	1	protein_coding	bradykinin receptor B2
1	CEBPA	2.30113398440609e-30	-0.385421079280017	0.002	0.102	3.84795624872387e-26	ENSG00000245848	19	33299934	33302534	-1	protein_coding	CCAAT enhancer binding protein alpha
1	KIAA0556	6.14197389428345e-34	-0.385422079514802	0.007	0.122	1.02706087460208e-29	NA	NA	NA	NA	NA	NA	NA
1	PROSER2	2.99520566185963e-39	-0.385486115930534	0.014	0.151	5.00858290776167e-35	ENSG00000148426	10	11823339	11872277	1	protein_coding	proline and serine rich 2
1	LOC106017245	5.24614001902783e-55	-0.385597371996148	0.026	0.221	8.77259533981833e-51	NA	NA	NA	NA	NA	NA	NA
1	LOC113840192	1.18502783493967e-38	-0.385627860381963	0.003	0.131	1.98160354558611e-34	NA	NA	NA	NA	NA	NA	NA
1	MTMR4	4.77786284012685e-51	-0.385925149678897	0.013	0.186	7.98954224126012e-47	ENSG00000108389	17	58489529	58517905	-1	protein_coding	myotubularin related protein 4
1	LOC101804808	2.06353311267804e-35	-0.38596172597661	0.011	0.135	3.45064007102022e-31	NA	NA	NA	NA	NA	NA	NA
1	PPP2R2D	3.36504055826284e-74	-0.386214142308993	0.063	0.336	5.62702082152711e-70	ENSG00000175470	10	131901008	131959834	1	protein_coding	protein phosphatase 2 regulatory subunit Bdelta
1	ITGB1	8.98994867004951e-47	-0.386261712301799	0.018	0.182	1.50329921660568e-42	ENSG00000150093	10	32887273	33005792	-1	protein_coding	integrin subunit beta 1
1	KDM1B	1.20662589024697e-30	-0.386437369380686	0.014	0.125	2.01771981367098e-26	ENSG00000165097	6	18155329	18223854	1	protein_coding	lysine demethylase 1B
1	TJP3	1.13782121631505e-44	-0.386597374339818	0.007	0.156	1.90266463792203e-40	ENSG00000105289	19	3708362	3750813	1	protein_coding	tight junction protein 3
1	TMEM97	9.93156186732319e-50	-0.38667885081513	0.007	0.17	1.66075577545378e-45	ENSG00000109084	17	28319200	28328685	1	protein_coding	transmembrane protein 97
1	CDC42BPA	1.34374077849535e-45	-0.386859049589903	0.001	0.146	2.24700332979993e-41	ENSG00000143776	1	226989865	227318502	-1	protein_coding	CDC42 binding protein kinase alpha
1	RAB20	1.31738452705737e-38	-0.386985318226522	0.015	0.151	2.20293040614534e-34	ENSG00000139832	13	110523066	110561722	-1	protein_coding	RAB20, member RAS oncogene family
1	RAB8B	1.471929497786e-69	-0.387415460628396	0.053	0.304	2.46136050619775e-65	ENSG00000166128	15	63189560	63267776	1	protein_coding	RAB8B, member RAS oncogene family
1	RPL37A	7.22971318683354e-32	-0.387452895242739	0.81	0.873	1.2089526391023e-27	ENSG00000197756	2	216498825	216579180	1	protein_coding	ribosomal protein L37a
1	BRD9	4.48547152817606e-38	-0.387516588003495	0.021	0.159	7.50060548941601e-34	ENSG00000028310	5	850291	892801	-1	protein_coding	bromodomain containing 9
1	EPB41L1	6.99981000250696e-43	-0.388085773315843	0.003	0.143	1.17050822861921e-38	ENSG00000088367	20	36091504	36232799	1	protein_coding	erythrocyte membrane protein band 4.1 like 1
1	INSR	6.66264792061764e-36	-0.388377429533176	0.021	0.152	1.11412798528568e-31	ENSG00000171105	19	7112255	7294414	-1	protein_coding	insulin receptor
1	TMF1	4.37777423021212e-75	-0.388387233508541	0.059	0.327	7.32051406776071e-71	ENSG00000144747	3	69019827	69052339	-1	protein_coding	TATA element modulatory factor 1
1	SLC45A1	3.82636386490569e-42	-0.388622387169932	0.009	0.152	6.3984456548953e-38	ENSG00000162426	1	8318114	8344167	1	protein_coding	solute carrier family 45 member 1
1	LOC101789635	7.19595687490767e-46	-0.388679809020871	0.043	0.221	1.20330790862206e-41	NA	NA	NA	NA	NA	NA	NA
1	VGLL4	2.63897757426144e-54	-0.388819841528806	0.016	0.2	4.41289829967997e-50	ENSG00000144560	3	11556069	11771350	-1	protein_coding	vestigial like family member 4
1	ANKRD10	9.795226900713e-45	-0.389050076708511	0.011	0.162	1.63795784233723e-40	ENSG00000088448	13	110878540	110915069	-1	protein_coding	ankyrin repeat domain 10
1	ZC2HC1A	4.87461588138466e-39	-0.389090288996525	0.002	0.13	8.15133267685143e-35	ENSG00000104427	8	78666089	78719765	1	protein_coding	zinc finger C2HC-type containing 1A
1	ANPEP	9.75290578671368e-33	-0.389271843615994	0.005	0.115	1.63088090565426e-28	ENSG00000166825	15	89784895	89815401	-1	protein_coding	alanyl aminopeptidase, membrane
1	STEAP3	8.85041473551292e-44	-0.389415913359546	0.018	0.171	1.47996635207247e-39	ENSG00000115107	2	119223831	119265652	1	protein_coding	STEAP3 metalloreductase
1	RPL22L1	4.8208012951308e-73	-0.389667129009143	0.159	0.473	8.06134392571772e-69	ENSG00000163584	3	170864875	170870208	-1	protein_coding	ribosomal protein L22 like 1
1	UTP3	9.61248443321043e-45	-0.389872561316307	0.008	0.157	1.60739964692145e-40	ENSG00000132467	4	70688532	70690551	1	protein_coding	UTP3 small subunit processome component
1	NPTN	1.99704690190359e-65	-0.390087886449768	0.027	0.251	3.33946182936319e-61	ENSG00000156642	15	73560014	73634134	-1	protein_coding	neuroplastin
1	HADHA	4.295124393922e-61	-0.39009632255298	0.022	0.228	7.18230701151637e-57	ENSG00000084754	2	26190635	26244672	-1	protein_coding	hydroxyacyl-CoA dehydrogenase trifunctional multienzyme complex subunit alpha
1	MALT1	1.91604231162993e-32	-0.390215123823797	0.008	0.121	3.20400595350757e-28	ENSG00000172175	18	58671465	58754477	1	protein_coding	MALT1 paracaspase
1	FHL1	5.43488653115482e-26	-0.390982783406411	0.008	0.1	9.08821725739709e-22	ENSG00000022267	X	136146702	136211359	1	protein_coding	four and a half LIM domains 1
1	PRRG4	3.40920633461549e-44	-0.390988744964668	0.02	0.176	5.70087483274403e-40	ENSG00000135378	11	32829927	32858120	1	protein_coding	proline rich and Gla domain 4
1	IDH2	2.8146417672061e-53	-0.392716636119438	0.007	0.179	4.70664396312204e-49	ENSG00000182054	15	90083045	90102477	-1	protein_coding	isocitrate dehydrogenase (NADP(+)) 2
1	RNF166	7.85447105584954e-43	-0.393104310512276	0.005	0.146	1.31342464995916e-38	ENSG00000158717	16	88696499	88706408	-1	protein_coding	ring finger protein 166
1	KIAA1217	3.94303652839222e-44	-0.393411558719352	0.006	0.152	6.59354568277748e-40	ENSG00000120549	10	23694746	24547848	1	protein_coding	KIAA1217
1	LRRN4	6.16649363953415e-35	-0.393944952750199	0.003	0.119	1.0311610664029e-30	ENSG00000125872	20	6040546	6054060	-1	protein_coding	leucine rich repeat neuronal 4
1	ARHGEF6	6.32814570261013e-36	-0.394003747720276	0.007	0.128	1.05819252439047e-31	ENSG00000129675	X	136665547	136780932	-1	protein_coding	Rac/Cdc42 guanine nucleotide exchange factor 6
1	BAZ1B	1.80537902876234e-79	-0.394115176731775	0.071	0.36	3.01895481189639e-75	ENSG00000009954	7	73440406	73522293	-1	protein_coding	bromodomain adjacent to zinc finger domain 1B
1	USP42	1.42469546811073e-43	-0.3941319356544	0.006	0.15	2.38237576177477e-39	ENSG00000106346	7	6104884	6161564	1	protein_coding	ubiquitin specific peptidase 42
1	SRGAP2	5.7893435034468e-42	-0.394455125816191	0.005	0.144	9.68094020646374e-38	ENSG00000266028	1	206203346	206464436	1	protein_coding	SLIT-ROBO Rho GTPase activating protein 2
1	DHX15	3.53446689123441e-75	-0.394912961302952	0.047	0.307	5.91033553552218e-71	ENSG00000109606	4	24517441	24584554	-1	protein_coding	DEAH-box helicase 15
1	TOP2B	1.29005298858834e-60	-0.394947832690231	0.042	0.26	2.15722660751742e-56	ENSG00000077097	3	25597984	25664907	-1	protein_coding	DNA topoisomerase II beta
1	SLC35E4	1.6341904342494e-43	-0.395104480979858	0.006	0.149	2.73269324415185e-39	ENSG00000100036	22	30635781	30669016	1	protein_coding	solute carrier family 35 member E4
1	RAB39B	1.16371005352705e-49	-0.395185904976983	0.007	0.169	1.94595595150793e-45	ENSG00000155961	X	155258235	155264491	-1	protein_coding	RAB39B, member RAS oncogene family
1	BMI1	1.21605889242154e-55	-0.395302863603635	0.015	0.2	2.03349367990731e-51	ENSG00000168283	10	22321099	22331484	1	protein_coding	BMI1 proto-oncogene, polycomb ring finger
1	ACAT1	1.55282086363286e-56	-0.395316049713691	0.014	0.202	2.59662704816687e-52	ENSG00000075239	11	108116695	108147603	1	protein_coding	acetyl-CoA acetyltransferase 1
1	IKZF2	4.3817319610288e-38	-0.395688978516219	0.004	0.13	7.32713218523235e-34	ENSG00000030419	2	212999691	213152427	-1	protein_coding	IKAROS family zinc finger 2
1	MKRN1	1.75082225813491e-71	-0.396094627416981	0.07	0.335	2.92772498005319e-67	ENSG00000133606	7	140453033	140479536	-1	protein_coding	makorin ring finger protein 1
1	LOC101802543	2.2872229253401e-52	-0.396307925327409	0.004	0.172	3.82469417575372e-48	NA	NA	NA	NA	NA	NA	NA
1	MAL2	6.72821092496092e-52	-0.396510730700489	0.026	0.212	1.12509143087196e-47	ENSG00000147676	8	119165034	119245673	1	protein_coding	mal, T cell differentiation protein 2
1	SORL1	1.70153131575534e-35	-0.397160864826441	0.003	0.121	2.84530066620608e-31	ENSG00000137642	11	121452314	121633763	1	protein_coding	sortilin related receptor 1
1	PIK3CB	6.13130542070716e-46	-0.397245881918152	0.006	0.156	1.02527689245065e-41	ENSG00000051382	3	138652698	138834928	-1	protein_coding	phosphatidylinositol-4,5-bisphosphate 3-kinase catalytic subunit beta
1	HINT1	1.23900310995647e-92	-0.397429297413089	0.104	0.441	2.07186100046921e-88	ENSG00000169567	5	131155383	131224468	-1	protein_coding	histidine triad nucleotide binding protein 1
1	GNB5	8.7732842238849e-39	-0.397621745380268	0.006	0.135	1.46706858791803e-34	ENSG00000069966	15	52115100	52191392	-1	protein_coding	G protein subunit beta 5
1	ATP10A	5.59583066990185e-37	-0.397922107679881	0.002	0.122	9.35734804620988e-33	ENSG00000206190	15	25677271	25865184	-1	protein_coding	ATPase phospholipid transporting 10A (putative)
1	GSTK1	4.58423145221028e-77	-0.397937209155857	0.024	0.275	7.66575183438603e-73	ENSG00000197448	7	143244093	143270854	1	protein_coding	glutathione S-transferase kappa 1
1	LOC101800373	2.40828289954286e-59	-0.398188173202467	0.02	0.222	4.02713066461557e-55	NA	NA	NA	NA	NA	NA	NA
1	MRPL51	1.39410513648031e-92	-0.398655720764174	0.061	0.378	2.33122260922237e-88	ENSG00000111639	12	6491886	6493841	-1	protein_coding	mitochondrial ribosomal protein L51
1	CTBP1	2.54057920335316e-68	-0.398886804743536	0.133	0.415	4.24835654384716e-64	ENSG00000159692	4	1211445	1249953	-1	protein_coding	C-terminal binding protein 1
1	BRD4	2.99260945806583e-83	-0.398982161846541	0.164	0.509	5.00424153577767e-79	ENSG00000141867	19	15235519	15332545	-1	protein_coding	bromodomain containing 4
1	GALNT12	7.87849543281507e-46	-0.39899448579299	0.003	0.151	1.31744200627534e-41	ENSG00000119514	9	98807670	98850081	1	protein_coding	polypeptide N-acetylgalactosaminyltransferase 12
1	ZDHHC14	9.44387666234531e-37	-0.399108660239788	0.024	0.161	1.57920505547738e-32	ENSG00000175048	6	157381133	157678157	1	protein_coding	zinc finger DHHC-type palmitoyltransferase 14
1	LOC106015625	2.21178130249023e-31	-0.399361796896432	0.005	0.111	3.69854069402416e-27	NA	NA	NA	NA	NA	NA	NA
1	PDIA5	7.17090179731408e-48	-0.399481512928222	0.009	0.169	1.19911819854686e-43	ENSG00000065485	3	123067025	123225227	1	protein_coding	protein disulfide isomerase family A member 5
1	MARS	8.24982508782661e-61	-0.399605643693319	0.03	0.242	1.37953575118637e-56	NA	NA	NA	NA	NA	NA	NA
1	LGR4	9.43461056175019e-52	-0.399679509207792	0.005	0.172	1.57765557813587e-47	ENSG00000205213	11	27365961	27472790	-1	protein_coding	leucine rich repeat containing G protein-coupled receptor 4
1	GATAD2A	5.42711476486579e-64	-0.40014750611786	0.041	0.268	9.07522130980858e-60	ENSG00000167491	19	19385826	19508932	1	protein_coding	GATA zinc finger domain containing 2A
1	SEC31A	8.01889057859385e-52	-0.400156645445983	0.016	0.192	1.34091888255246e-47	ENSG00000138674	4	82818509	82901166	-1	protein_coding	SEC31 homolog A, COPII coat complex component
1	AP3D1	1.59114961439672e-94	-0.40069938354178	0.074	0.404	2.66072038519419e-90	ENSG00000065000	19	2100988	2164468	-1	protein_coding	adaptor related protein complex 3 subunit delta 1
1	LOC101801218	7.48108942562654e-43	-0.401114063475795	0.004	0.144	1.25098777375327e-38	NA	NA	NA	NA	NA	NA	NA
1	HMGXB4	5.12326475252218e-48	-0.401156556901663	0.008	0.168	8.56712331916759e-44	ENSG00000100281	22	35257452	35295807	1	protein_coding	HMG-box containing 4
1	DDIT3	2.56608600835849e-56	-0.40176951779047	0.122	0.373	4.29100902317707e-52	ENSG00000175197	12	57516588	57521737	-1	protein_coding	DNA damage inducible transcript 3
1	LIPA	1.8872058260634e-46	-0.401946564379479	0.017	0.18	3.15578558234322e-42	ENSG00000107798	10	89213569	89414557	-1	protein_coding	lipase A, lysosomal acid type
1	FAM19A5	6.90728535183041e-34	-0.402029223890688	0.001	0.111	1.15503625653308e-29	NA	NA	NA	NA	NA	NA	NA
1	DYNLT1	7.50859211485033e-46	-0.40203650034954	0.018	0.18	1.25558677344527e-41	ENSG00000146425	6	158636474	158644743	-1	protein_coding	dynein light chain Tctex-type 1
1	ADGRG1	6.34503751531342e-51	-0.402167570690161	0.009	0.177	1.06101717331071e-46	ENSG00000205336	16	57610652	57665580	1	protein_coding	adhesion G protein-coupled receptor G1
1	LOC101795560	1.93334817403506e-50	-0.402312703128243	0.01	0.177	3.23294481662142e-46	NA	NA	NA	NA	NA	NA	NA
1	CAST	6.79551397174532e-64	-0.402397848696725	0.084	0.337	1.13634584635525e-59	ENSG00000153113	5	96525267	96779595	1	protein_coding	calpastatin
1	PPP2R5E	3.92493902012285e-69	-0.402414430829596	0.037	0.28	6.56328302944943e-65	ENSG00000154001	14	63371364	63543377	-1	protein_coding	protein phosphatase 2 regulatory subunit B'epsilon
1	RELL1	2.7209961189989e-50	-0.40258240263419	0.006	0.169	4.55004971018996e-46	ENSG00000181826	4	37590800	37686376	-1	protein_coding	RELT like 1
1	PIK3AP1	1.428662977241e-39	-0.402692850524109	0.014	0.153	2.3890102305424e-35	ENSG00000155629	10	96593315	96720514	-1	protein_coding	phosphoinositide-3-kinase adaptor protein 1
1	LOC113841780	1.90232172080884e-46	-0.402819169580391	0.016	0.178	3.18106238153655e-42	NA	NA	NA	NA	NA	NA	NA
1	CNOT9	8.91654008089132e-89	-0.403018471289655	0.052	0.35	1.49102383232665e-84	ENSG00000144580	2	218568580	218597080	1	protein_coding	CCR4-NOT transcription complex subunit 9
1	RAPGEF2	3.79999823580019e-46	-0.403282880772821	0.006	0.157	6.35435704990508e-42	ENSG00000109756	4	159103013	159360174	1	protein_coding	Rap guanine nucleotide exchange factor 2
1	TTC3	1.99967483694344e-51	-0.403555807406086	0.034	0.221	3.34385626233682e-47	ENSG00000182670	21	37073226	37203112	1	protein_coding	tetratricopeptide repeat domain 3
1	TBC1D14	1.53872411741877e-47	-0.403576803364598	0.012	0.172	2.57305446914767e-43	ENSG00000132405	4	6909242	7033118	1	protein_coding	TBC1 domain family member 14
1	GUK1	1.69598302809671e-72	-0.40358664433343	0.03	0.273	2.83602281958332e-68	ENSG00000143774	1	228139962	228148984	1	protein_coding	guanylate kinase 1
1	AUTS2	1.96553134891961e-36	-0.404229731679495	0.001	0.119	3.28676152166338e-32	ENSG00000158321	7	69598296	70793506	1	protein_coding	activator of transcription and developmental regulator AUTS2
1	EGLN3	3.42524491284528e-32	-0.4045341223983	0.002	0.109	5.72769454325987e-28	ENSG00000129521	14	33924227	34462774	-1	protein_coding	egl-9 family hypoxia inducible factor 3
1	LOC101804875	3.20598108829091e-44	-0.404614699470053	0.007	0.153	5.36104157584005e-40	NA	NA	NA	NA	NA	NA	NA
1	GLIS1	1.7155541832474e-46	-0.40465636755416	0.007	0.16	2.86874970522631e-42	ENSG00000174332	1	53506237	53738106	-1	protein_coding	GLIS family zinc finger 1
1	CHAC2	9.15658799239225e-32	-0.405187403471766	0.012	0.127	1.53116464408783e-27	ENSG00000143942	2	53767804	53775196	1	protein_coding	ChaC glutathione specific gamma-glutamylcyclotransferase 2
1	TRA2B	1.38157851086385e-79	-0.40527924052461	0.067	0.353	2.31027558586653e-75	ENSG00000136527	3	185914558	185938103	-1	protein_coding	transformer 2 beta homolog
1	SLC13A5	1.65676809042148e-38	-0.405281692232302	0.01	0.142	2.7704476008028e-34	ENSG00000141485	17	6684719	6713377	-1	protein_coding	solute carrier family 13 member 5
1	NPPC	3.45428318467167e-27	-0.405900180139613	0.008	0.104	5.77625234140797e-23	ENSG00000163273	2	231921809	231926396	-1	protein_coding	natriuretic peptide C
1	PLEKHA2	3.80671554917731e-41	-0.405970750730372	0.012	0.155	6.3655897413343e-37	ENSG00000169499	8	38901235	38973912	1	protein_coding	pleckstrin homology domain containing A2
1	CRK	2.75517329072421e-79	-0.406179254634972	0.054	0.333	4.60720077674903e-75	ENSG00000167193	17	1420689	1463162	-1	protein_coding	CRK proto-oncogene, adaptor protein
1	DENND2D	6.29133302149782e-46	-0.406802246151946	0.007	0.16	1.05203670785487e-41	ENSG00000162777	1	111185969	111204535	-1	protein_coding	DENN domain containing 2D
1	PATJ	2.59322154317495e-42	-0.406947549752219	0.002	0.14	4.33638506449715e-38	ENSG00000132849	1	61742477	62178675	1	protein_coding	PATJ crumbs cell polarity complex component
1	LOC101797646	4.54808046292523e-69	-0.40737820055902	0.052	0.304	7.60530015010357e-65	NA	NA	NA	NA	NA	NA	NA
1	CD96	1.88580323801065e-26	-0.407517311621508	0.009	0.103	3.15344017460141e-22	ENSG00000153283	3	111292719	111665750	1	protein_coding	CD96 molecule
1	ATP6V0D2	5.87167158347459e-25	-0.407688414045922	0.012	0.104	9.81860922188621e-21	ENSG00000147614	8	85987323	86154225	1	protein_coding	ATPase H+ transporting V0 subunit d2
1	CNOT6	2.39965872583335e-57	-0.408005162569604	0.021	0.217	4.01270932133852e-53	ENSG00000113300	5	180494379	180578358	1	protein_coding	CCR4-NOT transcription complex subunit 6
1	SPOPL	1.10728238826652e-73	-0.40801416470656	0.034	0.282	1.85159760965928e-69	ENSG00000144228	2	138501770	138573547	1	protein_coding	speckle type BTB/POZ protein like
1	PLA2G15	2.28644966340745e-37	-0.408315916919903	0.037	0.182	3.82340112714995e-33	ENSG00000103066	16	68245304	68261058	1	protein_coding	phospholipase A2 group XV
1	SETX	1.54533458210935e-50	-0.408354937593052	0.015	0.188	2.58410848820326e-46	ENSG00000107290	9	132261356	132354986	-1	protein_coding	senataxin
1	TGFBR3	3.38341444629036e-30	-0.408537381899767	0.007	0.11	5.65774563708674e-26	ENSG00000069702	1	91680343	91906335	-1	protein_coding	transforming growth factor beta receptor 3
1	PPFIA1	1.02779303541814e-66	-0.409009983422044	0.023	0.246	1.71867551382622e-62	ENSG00000131626	11	70270690	70385312	1	protein_coding	PTPRF interacting protein alpha 1
1	AP2B1	8.73822977141273e-63	-0.409036922768206	0.027	0.241	1.46120678237564e-58	ENSG00000006125	17	35578046	35726413	1	protein_coding	adaptor related protein complex 2 subunit beta 1
1	TXNDC5	2.05512705547465e-19	-0.409629558671256	0.025	0.109	3.43658346216471e-15	ENSG00000239264	6	7881517	7910788	-1	protein_coding	thioredoxin domain containing 5
1	SFRP1	5.01182987299415e-45	-0.409856472233494	0.008	0.159	8.38078191362082e-41	ENSG00000104332	8	41261962	41309473	-1	protein_coding	secreted frizzled related protein 1
1	C5H11orf96	1.35579367387953e-24	-0.410012123088298	0.016	0.109	2.26715818146134e-20	NA	NA	NA	NA	NA	NA	NA
1	RFX3	1.97885340425283e-38	-0.410064218243237	0.014	0.15	3.30903866259159e-34	ENSG00000080298	9	3218297	3526004	-1	protein_coding	regulatory factor X3
1	CZH18orf25	6.26359295408775e-52	-0.410093504572189	0.01	0.181	1.04739801378255e-47	NA	NA	NA	NA	NA	NA	NA
1	COL18A1	1.17921697613473e-39	-0.410955427965161	0.01	0.146	1.97188662749249e-35	ENSG00000182871	21	45405165	45513720	1	protein_coding	collagen type XVIII alpha 1 chain
1	SOCS4	6.49453872283624e-57	-0.411332997691951	0.021	0.217	1.08601676523268e-52	ENSG00000180008	14	55027230	55049489	1	protein_coding	suppressor of cytokine signaling 4
1	FAM81A	2.99361293346675e-34	-0.411426058054342	0	0.11	5.0059195473431e-30	ENSG00000157470	15	59372693	59523555	1	protein_coding	family with sequence similarity 81 member A
1	SH3PXD2A	8.75338446369355e-35	-0.411522814703019	0.002	0.115	1.46374095001883e-30	ENSG00000107957	10	103594027	103855543	-1	protein_coding	SH3 and PX domains 2A
1	TMEM123	7.4086825962276e-35	-0.411576591542017	0.012	0.135	1.23887990374118e-30	ENSG00000152558	11	102396332	102470384	-1	protein_coding	transmembrane protein 123
1	PLEKHA5	8.02054023774825e-42	-0.411781626933237	0.006	0.144	1.34119473855626e-37	ENSG00000052126	12	19129733	19376400	1	protein_coding	pleckstrin homology domain containing A5
1	FAM49B	3.84865339318046e-49	-0.412084818819124	0.03	0.209	6.43571820407636e-45	NA	NA	NA	NA	NA	NA	NA
1	CABCOCO1	2.3612528161233e-24	-0.41235359456519	0.011	0.1	3.94848695912139e-20	ENSG00000183346	10	61662929	61766766	1	protein_coding	ciliary associated calcium binding coiled-coil 1
1	HADHB	1.73525038440262e-53	-0.412570153841168	0.013	0.191	2.90168569279806e-49	ENSG00000138029	2	26243170	26290465	1	protein_coding	hydroxyacyl-CoA dehydrogenase trifunctional multienzyme complex subunit beta
1	RIPK4	1.92301326157024e-48	-0.412616419537172	0.01	0.172	3.21566277599775e-44	ENSG00000183421	21	41739369	41767089	-1	protein_coding	receptor interacting serine/threonine kinase 4
1	AHCYL1	2.39276151232551e-60	-0.412633256398038	0.024	0.231	4.00117580091071e-56	ENSG00000168710	1	109984765	110023742	1	protein_coding	adenosylhomocysteinase like 1
1	LUZP1	2.32077695239498e-54	-0.412858937048564	0.011	0.189	3.88080321979489e-50	ENSG00000169641	1	23084023	23177808	-1	protein_coding	leucine zipper protein 1
1	PARD3	1.34593599967277e-63	-0.413437347974393	0.01	0.214	2.25067417865281e-59	ENSG00000148498	10	34109560	34815325	-1	protein_coding	par-3 family cell polarity regulator
1	GRAP	4.45646690436183e-24	-0.413438987080059	0.028	0.128	7.45210395747384e-20	ENSG00000154016	17	19020656	19047011	-1	protein_coding	GRB2 related adaptor protein
1	LOC101801209	4.06535150194085e-41	-0.413444344890557	0.012	0.155	6.79808078154549e-37	NA	NA	NA	NA	NA	NA	NA
1	EXPH5	7.40160819137209e-42	-0.41352521060241	0.01	0.152	1.23769692176124e-37	ENSG00000110723	11	108505435	108593768	-1	protein_coding	exophilin 5
1	LOC101790617	4.9560977642104e-76	-0.41365443281579	0.342	0.682	8.28758668131263e-72	NA	NA	NA	NA	NA	NA	NA
1	EPRS	2.38299140371154e-81	-0.413837187993161	0.044	0.316	3.98483822528644e-77	ENSG00000136628	1	219968600	220046530	-1	protein_coding	glutamyl-prolyl-tRNA synthetase 1
1	ATP6AP1	1.72050743831894e-45	-0.413917569257553	0.037	0.211	2.87703253835693e-41	ENSG00000071553	X	154428633	154436516	1	protein_coding	ATPase H+ transporting accessory protein 1
1	MOB3A	3.33488520722825e-58	-0.414007856263964	0.053	0.271	5.57659504352709e-54	ENSG00000172081	19	2071036	2096673	-1	protein_coding	MOB kinase activator 3A
1	SLC25A3	1.10686442247123e-103	-0.41407551204602	0.187	0.589	1.85089868725638e-99	ENSG00000075415	12	98593591	98606379	1	protein_coding	solute carrier family 25 member 3
1	PPM1H	2.42792466016936e-50	-0.414385070206569	0.007	0.171	4.05997561673521e-46	ENSG00000111110	12	62643994	62935150	-1	protein_coding	protein phosphatase, Mg2+/Mn2+ dependent 1H
1	HIF1A	3.3758802792687e-46	-0.414490900745123	0.008	0.163	5.64514700299312e-42	ENSG00000100644	14	61695513	61748259	1	protein_coding	hypoxia inducible factor 1 subunit alpha
1	SEC23B	6.76752397866224e-61	-0.414720904530232	0.018	0.221	1.1316653597119e-56	ENSG00000101310	20	18507520	18561415	1	protein_coding	SEC23 homolog B, COPII coat complex component
1	LOC113844188	1.64293394302778e-38	-0.414787364442504	0.004	0.132	2.74731413953105e-34	NA	NA	NA	NA	NA	NA	NA
1	SRGAP1	5.65096567517726e-40	-0.414827262371639	0.005	0.137	9.44954480203142e-36	ENSG00000196935	12	63844700	64162217	1	protein_coding	SLIT-ROBO Rho GTPase activating protein 1
1	TKT	3.11523422230222e-62	-0.415267661120914	0.017	0.224	5.20929466653377e-58	ENSG00000163931	3	53224712	53256052	-1	protein_coding	transketolase
1	TPP2	4.64605363315669e-52	-0.415479304393938	0.02	0.198	7.76913088536462e-48	ENSG00000134900	13	102596986	102679958	1	protein_coding	tripeptidyl peptidase 2
1	ARL6IP5	5.51289270650279e-83	-0.415696497870419	0.045	0.323	9.21865918381397e-79	ENSG00000144746	3	69084937	69106092	1	protein_coding	ADP ribosylation factor like GTPase 6 interacting protein 5
1	CA8	2.38073660643804e-36	-0.41571157046393	0.009	0.134	3.98106775328569e-32	ENSG00000178538	8	60185412	60281400	-1	protein_coding	carbonic anhydrase 8
1	LOC113839950	6.43492935353122e-79	-0.416418578009251	0.059	0.336	1.07604888649749e-74	NA	NA	NA	NA	NA	NA	NA
1	ZRANB1	8.55125429682563e-71	-0.41657569244974	0.078	0.345	1.42994074351518e-66	ENSG00000019995	10	124942123	124988189	1	protein_coding	zinc finger RANBP2-type containing 1
1	MTUS1	1.4312944622918e-42	-0.416770548543142	0.009	0.153	2.39341059984435e-38	ENSG00000129422	8	17643795	17800917	-1	protein_coding	microtubule associated scaffold protein 1
1	UGDH	2.67094950301428e-35	-0.417157295797947	0.009	0.131	4.46636175894048e-31	ENSG00000109814	4	39498755	39528311	-1	protein_coding	UDP-glucose 6-dehydrogenase
1	ATP6V1D	6.27001506643296e-58	-0.417196014647202	0.067	0.294	1.04847191940892e-53	ENSG00000100554	14	67294371	67360265	-1	protein_coding	ATPase H+ transporting V1 subunit D
1	SMIM19	1.62946914318585e-76	-0.417310509164037	0.034	0.292	2.72479830123537e-72	ENSG00000176209	8	42541155	42555195	1	protein_coding	small integral membrane protein 19
1	ATP11B	1.55142523820668e-55	-0.417986629896145	0.009	0.19	2.5942932833292e-51	ENSG00000058063	3	182793503	182921629	1	protein_coding	ATPase phospholipid transporting 11B (putative)
1	SEC11A	1.07697736793464e-66	-0.418014248190021	0.026	0.248	1.8009215546603e-62	ENSG00000140612	15	84669538	84716460	-1	protein_coding	SEC11 homolog A, signal peptidase complex subunit
1	PLXNB2	1.54440296435968e-55	-0.418219341751729	0.007	0.185	2.58255063700226e-51	ENSG00000196576	22	50274979	50307646	-1	protein_coding	plexin B2
1	PSMA3	6.40851349966579e-99	-0.418640728630786	0.08	0.419	1.07163162741411e-94	ENSG00000100567	14	58244843	58272012	1	protein_coding	proteasome 20S subunit alpha 3
1	FAM214A	7.10399734918144e-64	-0.419060930052322	0.025	0.24	1.18793043673012e-59	ENSG00000047346	15	52581317	52709817	-1	protein_coding	family with sequence similarity 214 member A
1	ARHGAP23	4.09822028878119e-39	-0.419612097251858	0.003	0.132	6.85304396689991e-35	ENSG00000275832	17	38419280	38512385	1	protein_coding	Rho GTPase activating protein 23
1	PAPSS2	1.03596881370266e-42	-0.419793754848865	0.003	0.143	1.73234705027358e-38	ENSG00000198682	10	87659613	87747705	1	protein_coding	3'-phosphoadenosine 5'-phosphosulfate synthase 2
1	LRCH3	9.73939320231218e-48	-0.419995271206339	0.029	0.201	1.62862133129064e-43	ENSG00000186001	3	197791226	197888436	1	protein_coding	leucine rich repeats and calponin homology domain containing 3
1	LITAF	9.4567806702861e-62	-0.420257623179221	0.024	0.234	1.58136286368524e-57	ENSG00000189067	16	11547722	11636381	-1	protein_coding	lipopolysaccharide induced TNF factor
1	ARHGEF7	6.4042479256147e-50	-0.421102987175751	0.027	0.206	1.07091833812129e-45	ENSG00000102606	13	111114559	111305737	1	protein_coding	Rho guanine nucleotide exchange factor 7
1	MANSC1	7.66681944938072e-51	-0.421271310868124	0.002	0.164	1.28204554832544e-46	ENSG00000111261	12	12326056	12350242	-1	protein_coding	MANSC domain containing 1
1	ERGIC2	4.84673063232764e-77	-0.421307357761248	0.04	0.303	8.10470296337828e-73	ENSG00000087502	12	29337352	29381189	-1	protein_coding	ERGIC and golgi 2
1	SLC12A4	8.85750820784278e-62	-0.421388165801831	0.044	0.263	1.48115252251547e-57	ENSG00000124067	16	67943474	67969601	-1	protein_coding	solute carrier family 12 member 4
1	PLD1	1.46055610272316e-33	-0.421604448656131	0.007	0.122	2.44234191497366e-29	ENSG00000075651	3	171600404	171810950	-1	protein_coding	phospholipase D1
1	HPCAL1	4.56244470480068e-47	-0.421913524646127	0.014	0.176	7.6293200353677e-43	ENSG00000115756	2	10302889	10427617	1	protein_coding	hippocalcin like 1
1	PTP4A3	4.99556857508588e-38	-0.421956148386367	0	0.122	8.35358977125861e-34	ENSG00000184489	8	141391995	141432454	1	protein_coding	protein tyrosine phosphatase 4A3
1	RNF139	1.45843807520401e-63	-0.42220966010217	0.024	0.238	2.43880014935615e-59	ENSG00000170881	8	124474880	124488618	1	protein_coding	ring finger protein 139
1	ENDOD1	7.28540885162179e-44	-0.422251930948711	0.006	0.151	1.2182660681682e-39	ENSG00000149218	11	95089846	95132645	1	protein_coding	endonuclease domain containing 1
1	LOC101799089	1.45137813106608e-40	-0.422602363658677	0.003	0.136	2.4269945107687e-36	NA	NA	NA	NA	NA	NA	NA
1	TOMM70	7.87557647890779e-68	-0.422616394621702	0.023	0.248	1.31695389880296e-63	ENSG00000154174	3	100363431	100401089	-1	protein_coding	translocase of outer mitochondrial membrane 70
1	WASL	1.46546781307787e-65	-0.42278211921444	0.029	0.25	2.45055527702881e-61	ENSG00000106299	7	123681943	123749003	-1	protein_coding	WASP like actin nucleation promoting factor
1	OLFML3	4.77183457018241e-39	-0.423150049185742	0.012	0.149	7.97946176825902e-35	ENSG00000116774	1	113979391	114035572	1	protein_coding	olfactomedin like 3
1	ESR1	5.95504016116698e-37	-0.4235141475846	0.001	0.12	9.95801815750343e-33	ENSG00000091831	6	151656691	152129619	1	protein_coding	estrogen receptor 1
1	JAML	6.38552859112112e-38	-0.42378035944619	0.007	0.136	1.06778809100727e-33	ENSG00000160593	11	118193725	118225094	-1	protein_coding	junction adhesion molecule like
1	PLEKHS1	2.02990133749821e-27	-0.423934224836424	0.01	0.108	3.39440101656451e-23	ENSG00000148735	10	113751262	113783429	1	protein_coding	pleckstrin homology domain containing S1
1	OVOL2	4.79662351876122e-43	-0.424016631123424	0.007	0.151	8.02091384807252e-39	ENSG00000125850	20	17956979	18059188	-1	protein_coding	ovo like zinc finger 2
1	KIDINS220	9.75409145818997e-64	-0.424023166360146	0.034	0.258	1.63107917363853e-59	ENSG00000134313	2	8721081	8837630	-1	protein_coding	kinase D interacting substrate 220
1	RNF19A	9.88641238550051e-61	-0.424497418754013	0.037	0.253	1.6532058791034e-56	ENSG00000034677	8	100257060	100336218	-1	protein_coding	ring finger protein 19A, RBR E3 ubiquitin protein ligase
1	LOC110353884	3.37779231242301e-39	-0.425074323743802	0.004	0.133	5.64834430483376e-35	NA	NA	NA	NA	NA	NA	NA
1	SMIM30	3.96266069497747e-50	-0.425291070949628	0.005	0.167	6.62636121414132e-46	ENSG00000214194	7	113116718	113118560	-1	protein_coding	small integral membrane protein 30
1	SGMS1	5.7072845864776e-66	-0.425636467829636	0.075	0.328	9.54372128550784e-62	ENSG00000198964	10	50305586	50625163	-1	protein_coding	sphingomyelin synthase 1
1	SESN3	1.3391291309418e-39	-0.426187612881634	0.006	0.137	2.23929173276089e-35	ENSG00000149212	11	95165513	95232541	-1	protein_coding	sestrin 3
1	AIDA	8.15971074223087e-53	-0.426628851577468	0.008	0.18	1.36446683031585e-48	ENSG00000186063	1	222668013	222713210	-1	protein_coding	axin interactor, dorsalization associated
1	PTGES	1.54076751444252e-42	-0.426965625440169	0.002	0.14	2.57647143765078e-38	ENSG00000148344	9	129738331	129753042	-1	protein_coding	prostaglandin E synthase
1	GPC4	1.12967732911511e-37	-0.426993628500668	0.007	0.133	1.88904642974629e-33	ENSG00000076716	X	133300103	133415489	-1	protein_coding	glypican 4
1	SARS	1.21578744962573e-67	-0.427338688729074	0.037	0.272	2.03303977326414e-63	NA	NA	NA	NA	NA	NA	NA
1	PDXDC1	1.88424979002662e-65	-0.427454634034584	0.021	0.239	3.15084249888252e-61	ENSG00000179889	16	14974591	15139339	1	protein_coding	pyridoxal dependent decarboxylase domain containing 1
1	ATP6V1G3	8.94494884175699e-28	-0.428024570293857	0.032	0.148	1.4957743453186e-23	ENSG00000151418	1	198523222	198540945	-1	protein_coding	ATPase H+ transporting V1 subunit G3
1	VPS54	3.84547556749068e-52	-0.428027973314963	0.011	0.183	6.43040424395791e-48	ENSG00000143952	2	63892146	64019428	-1	protein_coding	VPS54 subunit of GARP complex
1	RBBP8	1.16501830473127e-38	-0.428961412438954	0.003	0.13	1.94814360917163e-34	ENSG00000101773	18	22798261	23026488	1	protein_coding	RB binding protein 8, endonuclease
1	YARS	2.3220624308254e-67	-0.429288706957579	0.025	0.25	3.88295279682623e-63	NA	NA	NA	NA	NA	NA	NA
1	OSBPL3	7.96265928809023e-41	-0.429317804237378	0.002	0.134	1.33151588615445e-36	ENSG00000070882	7	24796540	24981634	-1	protein_coding	oxysterol binding protein like 3
1	CFTR	1.41305417349279e-36	-0.429434795758467	0.005	0.127	2.36290918891464e-32	ENSG00000001626	7	117287120	117715971	1	protein_coding	CF transmembrane conductance regulator
1	C20H19orf24	7.73620597534052e-27	-0.429741534202368	0.016	0.116	1.29364836319644e-22	NA	NA	NA	NA	NA	NA	NA
1	TCIRG1	8.74713225134688e-47	-0.42979866348031	0.002	0.153	1.46269545507022e-42	ENSG00000110719	11	68039025	68050895	1	protein_coding	T cell immune regulator 1, ATPase H+ transporting V0 subunit a3
1	XPO4	1.48767632044898e-51	-0.429859208210481	0.006	0.172	2.48769234305478e-47	ENSG00000132953	13	20777329	20903048	-1	protein_coding	exportin 4
1	PLXND1	1.36487228189892e-43	-0.430098596682029	0.005	0.148	2.28233942979138e-39	ENSG00000004399	3	129555214	129606676	-1	protein_coding	plexin D1
1	MCUB	2.42126624061348e-67	-0.430256817260956	0.025	0.249	4.04884140755387e-63	ENSG00000005059	4	109560209	109688719	1	protein_coding	mitochondrial calcium uniporter dominant negative subunit beta
1	FAM118B	2.06456803975049e-48	-0.430773162657134	0.005	0.162	3.45237067607076e-44	ENSG00000197798	11	126211724	126262984	1	protein_coding	family with sequence similarity 118 member B
1	NDUFA1	2.99079694545308e-90	-0.430981216187322	0.144	0.486	5.00121065218663e-86	ENSG00000125356	X	119871832	119876662	1	protein_coding	NADH:ubiquinone oxidoreductase subunit A1
1	USO1	1.17339895514483e-85	-0.431499744920722	0.035	0.314	1.96215773279318e-81	ENSG00000138768	4	75724577	75814286	1	protein_coding	USO1 vesicle transport factor
1	INPP5F	1.05863644563477e-60	-0.43171998355482	0.008	0.203	1.77025186439046e-56	ENSG00000198825	10	119726042	119829147	1	protein_coding	inositol polyphosphate-5-phosphatase F
1	LOC101796232	4.30648754830982e-71	-0.431722694291565	0.029	0.264	7.20130847828368e-67	NA	NA	NA	NA	NA	NA	NA
1	SEC24A	3.96551971992244e-90	-0.431880244560822	0.041	0.34	6.6311420756543e-86	ENSG00000113615	5	134648785	134727909	1	protein_coding	SEC24 homolog A, COPII coat complex component
1	WDR81	5.880707676047e-54	-0.432117641962539	0.016	0.197	9.83371937588579e-50	ENSG00000167716	17	1716523	1738599	1	protein_coding	WD repeat domain 81
1	DDX5	1.30792971988448e-65	-0.432132506197461	0.071	0.319	2.18712007759083e-61	ENSG00000108654	17	64498254	64508199	-1	protein_coding	DEAD-box helicase 5
1	AHCY	2.3361362233746e-67	-0.432750835023825	0.027	0.255	3.90648699272701e-63	ENSG00000101444	20	34280268	34311802	-1	protein_coding	adenosylhomocysteinase
1	UBE2N	1.85092154194866e-82	-0.432999837128064	0.067	0.354	3.09511100244656e-78	ENSG00000177889	12	93405673	93441947	-1	protein_coding	ubiquitin conjugating enzyme E2 N
1	NAXD	3.64253301643784e-57	-0.433122019106159	0.044	0.258	6.09104371008736e-53	ENSG00000213995	13	110615545	110639996	1	protein_coding	NAD(P)HX dehydratase
1	RASAL2	3.83377588274935e-58	-0.433248229590152	0.011	0.201	6.41084003113346e-54	ENSG00000075391	1	178094104	178484147	1	protein_coding	RAS protein activator like 2
1	SIPA1L1	9.4445517949398e-50	-0.433969396885564	0.007	0.17	1.57931795114983e-45	ENSG00000197555	14	71320449	71741229	1	protein_coding	signal induced proliferation associated 1 like 1
1	PARVG	5.24213191174938e-32	-0.434346098969402	0.011	0.123	8.76589298282732e-28	ENSG00000138964	22	44172956	44219533	1	protein_coding	parvin gamma
1	PTP4A1	1.96654966397174e-76	-0.434768685309065	0.044	0.305	3.28846434809355e-72	ENSG00000112245	6	63521746	63583588	1	protein_coding	protein tyrosine phosphatase 4A1
1	EEA1	5.56055206311171e-59	-0.435491300157439	0.017	0.214	9.29835515993541e-55	ENSG00000102189	12	92770637	92929331	-1	protein_coding	early endosome antigen 1
1	CSRNP3	9.94695674961745e-37	-0.436374384018548	0.005	0.128	1.66333010767103e-32	ENSG00000178662	2	165469647	165689407	1	protein_coding	cysteine and serine rich nuclear protein 3
1	NEK7	2.2121490590477e-63	-0.436713763730988	0.018	0.228	3.69915565653956e-59	ENSG00000151414	1	198156994	198322420	1	protein_coding	NIMA related kinase 7
1	SYNRG	1.00752826163417e-52	-0.436758147580015	0.012	0.188	1.68478875910465e-48	ENSG00000275066	17	37514807	37609472	-1	protein_coding	synergin gamma
1	USP10	5.3629055216458e-93	-0.436806168614592	0.11	0.457	8.96785061329611e-89	ENSG00000103194	16	84699986	84779922	1	protein_coding	ubiquitin specific peptidase 10
1	DHX36	3.03397487038159e-75	-0.436949754958368	0.047	0.309	5.0734127782521e-71	ENSG00000174953	3	154272546	154324487	-1	protein_coding	DEAH-box helicase 36
1	SCNN1B	5.92848554458578e-33	-0.437328810274914	0.009	0.124	9.91361352765634e-29	ENSG00000168447	16	23278231	23381294	1	protein_coding	sodium channel epithelial 1 subunit beta
1	LOC101794123	3.25845003263561e-58	-0.437598172281015	0.016	0.212	5.44878014457327e-54	NA	NA	NA	NA	NA	NA	NA
1	VDAC2	8.66086961866175e-107	-0.437617233403975	0.094	0.459	1.44827061763262e-102	ENSG00000165637	10	75210154	75231448	1	protein_coding	voltage dependent anion channel 2
1	THYN1	2.23324392945928e-50	-0.437621555283376	0.027	0.208	3.73443049884181e-46	ENSG00000151500	11	134248279	134253370	-1	protein_coding	thymocyte nuclear protein 1
1	KLHL24	3.35421172107999e-57	-0.437885211843301	0.036	0.242	5.60891283998996e-53	ENSG00000114796	3	183635610	183684519	1	protein_coding	kelch like family member 24
1	OTUD7B	8.35789803536937e-60	-0.437950336721547	0.026	0.233	1.39760770947447e-55	ENSG00000264522	1	149937812	150010726	-1	protein_coding	OTU deubiquitinase 7B
1	GMFB	1.27358796196063e-52	-0.438151390907993	0.012	0.187	2.12969378999056e-48	ENSG00000197045	14	54474484	54489026	-1	protein_coding	glia maturation factor beta
1	GLOD4	2.59472703878418e-68	-0.438491617762015	0.016	0.236	4.33890255425491e-64	ENSG00000167699	17	757097	783390	-1	protein_coding	glyoxalase domain containing 4
1	COL4A3BP	2.72448775867991e-71	-0.438588504090156	0.043	0.294	4.55588843006455e-67	NA	NA	NA	NA	NA	NA	NA
1	CFAP298	3.18561425841257e-57	-0.439618392146522	0.055	0.274	5.3269841629175e-53	ENSG00000159079	21	32592079	32612603	-1	protein_coding	cilia and flagella associated protein 298
1	CTBP2	2.58479571820847e-41	-0.440070248133903	0.003	0.138	4.32229539998821e-37	ENSG00000175029	10	124984317	125161170	-1	protein_coding	C-terminal binding protein 2
1	MFGE8	3.65736191531217e-26	-0.440089965293405	0.03	0.138	6.11584059478501e-22	ENSG00000140545	15	88898683	88913381	-1	protein_coding	milk fat globule EGF and factor V/VIII domain containing
1	LOC113839747	5.68311035163678e-36	-0.44014330089876	0.001	0.117	9.50329713000703e-32	NA	NA	NA	NA	NA	NA	NA
1	SEPT8	1.78175350638006e-47	-0.440324413772678	0.003	0.156	2.97944821336874e-43	NA	NA	NA	NA	NA	NA	NA
1	ANKRD44	9.40052530099932e-28	-0.440410241716991	0.007	0.104	1.57195584083311e-23	ENSG00000065413	2	196967017	197311173	-1	protein_coding	ankyrin repeat domain 44
1	SPCS3	2.28878750508614e-74	-0.440483241129166	0.05	0.313	3.82731046600504e-70	ENSG00000129128	4	176319966	176332245	1	protein_coding	signal peptidase complex subunit 3
1	SLC31A1	3.13092228504396e-66	-0.440531420361873	0.013	0.227	5.23552824505051e-62	ENSG00000136868	9	113221544	113264492	1	protein_coding	solute carrier family 31 member 1
1	FILIP1	1.74069958337038e-27	-0.440744724711466	0.007	0.104	2.91079784331195e-23	ENSG00000118407	6	75291859	75493800	-1	protein_coding	filamin A interacting protein 1
1	PPL	1.31212661816453e-50	-0.440999424205144	0.007	0.173	2.19413813089473e-46	ENSG00000118898	16	4882507	4960741	-1	protein_coding	periplakin
1	FGD3	4.01874072950059e-39	-0.44111163818574	0.005	0.135	6.72013824787089e-35	ENSG00000127084	9	92947523	93036236	1	protein_coding	FYVE, RhoGEF and PH domain containing 3
1	PLCD1	2.70810491214296e-45	-0.441206756599273	0.005	0.152	4.52849303408546e-41	ENSG00000187091	3	38007496	38029642	-1	protein_coding	phospholipase C delta 1
1	KPNA3	3.12366155511415e-73	-0.441823281566105	0.028	0.27	5.22338685246188e-69	ENSG00000102753	13	49699320	49792682	-1	protein_coding	karyopherin subunit alpha 3
1	CHST15	5.58758514580265e-35	-0.442074221846435	0.024	0.156	9.34355988081119e-31	ENSG00000182022	10	124007668	124093598	-1	protein_coding	carbohydrate sulfotransferase 15
1	RPS3	1.69457927155694e-23	-0.44266276351691	0.684	0.817	2.83367545789751e-19	ENSG00000149273	11	75399515	75422280	1	protein_coding	ribosomal protein S3
1	LOC106014972	1.21380823839222e-33	-0.443465464097572	0.006	0.119	2.02973013623946e-29	NA	NA	NA	NA	NA	NA	NA
1	GLUL	6.04509358205926e-53	-0.443593572407457	0.012	0.188	1.01086054879195e-48	ENSG00000135821	1	182378098	182392206	-1	protein_coding	glutamate-ammonia ligase
1	GART	4.95382705383638e-62	-0.443611225197945	0.007	0.203	8.2837895994252e-58	ENSG00000159131	21	33503931	33543491	-1	protein_coding	phosphoribosylglycinamide formyltransferase, phosphoribosylglycinamide synthetase, phosphoribosylaminoimidazole synthetase
1	NEURL1	1.83811792838327e-38	-0.443982278476002	0.005	0.133	3.0737007998425e-34	ENSG00000107954	10	103493979	103592552	1	protein_coding	neuralized E3 ubiquitin protein ligase 1
1	LOC101794703	6.30402314269547e-38	-0.44421532072762	0.015	0.15	1.05415874992154e-33	NA	NA	NA	NA	NA	NA	NA
1	LOC101791123	4.34404853099046e-81	-0.444672108308241	0.22	0.557	7.26411795352225e-77	NA	NA	NA	NA	NA	NA	NA
1	MEIS2	2.85084566697735e-31	-0.445314706642928	0.01	0.12	4.76718412431953e-27	ENSG00000134138	15	36889204	37101299	-1	protein_coding	Meis homeobox 2
1	ACVR1	4.11800386656145e-63	-0.445402975919093	0.013	0.219	6.88612606566406e-59	ENSG00000115170	2	157736251	157876330	-1	protein_coding	activin A receptor type 1
1	LOC101799704	1.41765122470956e-81	-0.445852122741364	0.113	0.427	2.37059637795932e-77	NA	NA	NA	NA	NA	NA	NA
1	TRAF3IP1	2.25813060377025e-37	-0.446081811876228	0.019	0.154	3.77604599562461e-33	ENSG00000204104	2	238320441	238400897	1	protein_coding	TRAF3 interacting protein 1
1	SUSD6	5.58755995535382e-54	-0.446222261751683	0.042	0.242	9.34351775734266e-50	ENSG00000100647	14	69611596	69715144	1	protein_coding	sushi domain containing 6
1	MAP3K5	2.80888926749171e-46	-0.446246798900751	0.006	0.157	4.69702463309963e-42	ENSG00000197442	6	136557046	136792477	-1	protein_coding	mitogen-activated protein kinase kinase kinase 5
1	CLSTN2	2.21309194590287e-45	-0.446328700283656	0.006	0.155	3.70073235193877e-41	ENSG00000158258	3	139935185	140577397	1	protein_coding	calsyntenin 2
1	DHDDS	6.6734931251279e-60	-0.446436531791228	0.033	0.243	1.11594152038389e-55	ENSG00000117682	1	26432282	26471306	1	protein_coding	dehydrodolichyl diphosphate synthase subunit
1	MICOS13	3.6616193261129e-97	-0.446537539785824	0.1	0.445	6.122959837126e-93	ENSG00000174917	19	5678421	5680516	-1	protein_coding	mitochondrial contact site and cristae organizing system subunit 13
1	CCSER1	6.13721556459057e-42	-0.447209280157412	0	0.134	1.02626518671084e-37	ENSG00000184305	4	90127535	91601913	1	protein_coding	coiled-coil serine rich protein 1
1	XXYLT1	4.19979152523506e-72	-0.447434381477638	0.011	0.238	7.02289138849807e-68	ENSG00000173950	3	195068284	195271159	-1	protein_coding	xyloside xylosyltransferase 1
1	PARD3B	1.49823469740321e-51	-0.447883038475311	0.003	0.168	2.50534806099764e-47	ENSG00000116117	2	204545475	205620162	1	protein_coding	par-3 family cell polarity regulator beta
1	LOC101790536	5.16051194108097e-49	-0.448090811632583	0.01	0.173	8.6294080678756e-45	NA	NA	NA	NA	NA	NA	NA
1	FAS	7.40462694683211e-26	-0.449655218076519	0.014	0.11	1.23820171804926e-21	ENSG00000026103	10	88990531	89017059	1	protein_coding	Fas cell surface death receptor
1	VDR	6.22747238667709e-34	-0.44965622375968	0.004	0.118	1.04135793250014e-29	ENSG00000111424	12	47841537	47943048	-1	protein_coding	vitamin D receptor
1	STMN1	9.02403384091368e-61	-0.449809584325066	0.034	0.249	1.50899893887758e-56	ENSG00000117632	1	25884181	25906991	-1	protein_coding	stathmin 1
1	MET	3.26140801984961e-42	-0.449856935181601	0.004	0.143	5.45372649079252e-38	ENSG00000105976	7	116672196	116798377	1	protein_coding	MET proto-oncogene, receptor tyrosine kinase
1	RBP5	8.10342902744139e-56	-0.449908780986368	0.011	0.194	1.35505540196875e-51	ENSG00000139194	12	7115736	7128889	-1	protein_coding	retinol binding protein 5
1	PPRC1	4.36808596632009e-47	-0.45026486886447	0.002	0.154	7.30431335288046e-43	ENSG00000148840	10	102132994	102150333	1	protein_coding	PPARG related coactivator 1
1	SDCBP	5.14848494189021e-57	-0.450460786984903	0.01	0.195	8.60929651982881e-53	ENSG00000137575	8	58552924	58582859	1	protein_coding	syndecan binding protein
1	YWHAG	2.57030495419758e-75	-0.450978491367227	0.067	0.343	4.29806394440919e-71	ENSG00000170027	7	76326799	76358991	-1	protein_coding	tyrosine 3-monooxygenase/tryptophan 5-monooxygenase activation protein gamma
1	LOC113843778	2.44131522681958e-46	-0.451612878858979	0.006	0.157	4.08236732228771e-42	NA	NA	NA	NA	NA	NA	NA
1	HSPD1	2.01279561348182e-69	-0.45166312543421	0.032	0.267	3.3657968248643e-65	ENSG00000144381	2	197486584	197516737	-1	protein_coding	heat shock protein family D (Hsp60) member 1
1	SLC9A6	8.8247446064402e-59	-0.452160445466401	0.007	0.194	1.47567379308893e-54	ENSG00000198689	X	135973841	136047269	1	protein_coding	solute carrier family 9 member A6
1	PTEN	2.41687687569808e-90	-0.452444592774449	0.062	0.365	4.04150151154233e-86	ENSG00000171862	10	87863625	87971930	1	protein_coding	phosphatase and tensin homolog
1	HOXD8	1.02732544854043e-59	-0.452673586786263	0.024	0.228	1.71789361504931e-55	ENSG00000175879	2	176129694	176132695	1	protein_coding	homeobox D8
1	BAIAP2L1	5.36652209318917e-54	-0.452920755953952	0.018	0.203	8.97389824423092e-50	ENSG00000006453	7	98291650	98401090	-1	protein_coding	BAR/IMD domain containing adaptor protein 2 like 1
1	PIM1	3.70823811183402e-53	-0.453050406820704	0.089	0.31	6.20091577060885e-49	ENSG00000137193	6	37170152	37175428	1	protein_coding	Pim-1 proto-oncogene, serine/threonine kinase
1	KLF12	1.13608815489887e-44	-0.453064956148795	0.002	0.145	1.89976661262189e-40	ENSG00000118922	13	73686089	74133929	-1	protein_coding	Kruppel like factor 12
1	SPATA13	2.28747038761901e-47	-0.45323559026544	0.01	0.168	3.82510798217651e-43	ENSG00000182957	13	23979805	24307074	1	protein_coding	spermatogenesis associated 13
1	SMURF1	8.70798203370072e-53	-0.45350094733985	0.011	0.187	1.45614875567543e-48	ENSG00000198742	7	99027440	99144108	-1	protein_coding	SMAD specific E3 ubiquitin protein ligase 1
1	IGFBP3	4.43932243005055e-46	-0.453772534549632	0.007	0.16	7.42343496753053e-42	ENSG00000146674	7	45912245	45921874	-1	protein_coding	insulin like growth factor binding protein 3
1	NAALADL2	6.97689621366155e-47	-0.453813145429079	0.004	0.156	1.16667658484848e-42	ENSG00000177694	3	174438573	175810548	1	protein_coding	N-acetylated alpha-linked acidic dipeptidase like 2
1	TMEM106B	7.89770345616386e-66	-0.454177771127727	0.025	0.244	1.32065397193972e-61	ENSG00000106460	7	12211270	12243367	1	protein_coding	transmembrane protein 106B
1	LOC113845257	3.1701016128965e-45	-0.45445466464277	0.008	0.159	5.30104391708553e-41	NA	NA	NA	NA	NA	NA	NA
1	MFSD4A	2.46138972846181e-47	-0.454673087744848	0.001	0.151	4.11593590393384e-43	ENSG00000174514	1	205568885	205602918	1	protein_coding	major facilitator superfamily domain containing 4A
1	FYCO1	4.64069614081165e-66	-0.45489210920922	0.044	0.28	7.76017208666524e-62	ENSG00000163820	3	45917899	45995824	-1	protein_coding	FYVE and coiled-coil domain autophagy adaptor 1
1	PPFIBP1	3.0883288001381e-56	-0.45525578161159	0.007	0.187	5.16430341959094e-52	ENSG00000110841	12	27523431	27695564	1	protein_coding	PPFIA binding protein 1
1	MACC1	1.18428098894583e-48	-0.455560783480813	0.004	0.161	1.98035466971521e-44	ENSG00000183742	7	20134655	20217404	-1	protein_coding	MET transcriptional regulator MACC1
1	TCP1	7.75350685910481e-102	-0.455648000699855	0.086	0.435	1.29654141697951e-97	ENSG00000120438	6	159778498	159789703	-1	protein_coding	t-complex 1
1	PLEKHN1	5.92469922928233e-44	-0.455681200165862	0.009	0.157	9.90728205120592e-40	ENSG00000187583	1	966482	975865	1	protein_coding	pleckstrin homology domain containing N1
1	SORBS1	8.96782713388582e-50	-0.456171989973439	0.005	0.166	1.49960005332839e-45	ENSG00000095637	10	95311771	95561414	-1	protein_coding	sorbin and SH3 domain containing 1
1	NNT	2.55251203382376e-66	-0.456765218406734	0.011	0.224	4.26831062296009e-62	ENSG00000112992	5	43602692	43707405	1	protein_coding	nicotinamide nucleotide transhydrogenase
1	ZBTB42	4.5651485506538e-49	-0.456923402578799	0.004	0.162	7.63384140640328e-45	ENSG00000179627	14	104800596	104804712	1	protein_coding	zinc finger and BTB domain containing 42
1	BAZ1A	2.148510628108e-72	-0.456985008726658	0.085	0.36	3.5927394723222e-68	ENSG00000198604	14	34752731	34875647	-1	protein_coding	bromodomain adjacent to zinc finger domain 1A
1	ANKRD22	5.60545982429426e-43	-0.457044363167186	0.013	0.162	9.37344991818486e-39	ENSG00000152766	10	88819896	88851844	-1	protein_coding	ankyrin repeat domain 22
1	SEC63	7.54543307679729e-90	-0.457871856623661	0.036	0.328	1.26174731910204e-85	ENSG00000025796	6	107867756	107958208	-1	protein_coding	SEC63 homolog, protein translocation regulator
1	ARHGDIB	3.50553099710469e-47	-0.45789159601939	0.018	0.184	5.86194893335846e-43	ENSG00000111348	12	14942031	14961728	-1	protein_coding	Rho GDP dissociation inhibitor beta
1	LACTB	1.19306169353483e-53	-0.457998591880865	0.007	0.18	1.99503776392894e-49	ENSG00000103642	15	63121833	63142061	1	protein_coding	lactamase beta
1	COMMD4	2.92283849740209e-74	-0.458259054444883	0.034	0.285	4.88757053535577e-70	ENSG00000140365	15	75336020	75343224	1	protein_coding	COMM domain containing 4
1	C7H11orf58	8.48817810687862e-101	-0.45887558091506	0.122	0.495	1.41939314303224e-96	NA	NA	NA	NA	NA	NA	NA
1	SLC39A8	2.29163533944195e-50	-0.459285246166816	0.006	0.169	3.83207261461483e-46	ENSG00000138821	4	102251080	102431258	-1	protein_coding	solute carrier family 39 member 8
1	THSD4	3.857997839591e-52	-0.460420895876067	0.005	0.172	6.45134398736408e-48	ENSG00000187720	15	71096952	71783383	1	protein_coding	thrombospondin type 1 domain containing 4
1	ALAS1	1.59693962431429e-69	-0.46043256075199	0.041	0.284	2.67040243977835e-65	ENSG00000023330	3	52198086	52214327	1	protein_coding	5'-aminolevulinate synthase 1
1	DKC1	1.09429807120979e-59	-0.460505876589469	0.028	0.235	1.82988523467701e-55	ENSG00000130826	X	154762742	154777689	1	protein_coding	dyskerin pseudouridine synthase 1
1	SEL1L3	1.26769944692994e-59	-0.460562874906261	0.007	0.198	2.11984701515624e-55	ENSG00000091490	4	25747433	25863760	-1	protein_coding	SEL1L family member 3
1	PSMA6	2.90003040086927e-105	-0.460628794573368	0.122	0.496	4.8494308363336e-101	ENSG00000100902	14	35278633	35317493	1	protein_coding	proteasome 20S subunit alpha 6
1	MPC2	1.20665856255359e-87	-0.460673674928176	0.085	0.388	2.01777444830211e-83	ENSG00000143158	1	167916675	167937072	-1	protein_coding	mitochondrial pyruvate carrier 2
1	MMD	1.0084103661295e-39	-0.460838173262682	0.004	0.135	1.68626381424175e-35	ENSG00000108960	17	55392622	55421924	-1	protein_coding	monocyte to macrophage differentiation associated
1	RPS13	8.69932865931639e-29	-0.460844975258142	0.662	0.809	1.45470173841089e-24	ENSG00000110700	11	17074388	17077715	-1	protein_coding	ribosomal protein S13
1	PIK3C2A	7.06036663543773e-53	-0.460948291484246	0.034	0.228	1.1806345087779e-48	ENSG00000011405	11	17077730	17207983	-1	protein_coding	phosphatidylinositol-4-phosphate 3-kinase catalytic subunit type 2 alpha
1	CDC42EP1	8.0977091171204e-55	-0.461214703922359	0.01	0.19	1.35409891856487e-50	ENSG00000128283	22	37560480	37569405	1	protein_coding	CDC42 effector protein 1
1	TGFBR2	7.5809042760191e-55	-0.46124664499129	0.005	0.18	1.26767881303591e-50	ENSG00000163513	3	30606601	30694142	1	protein_coding	transforming growth factor beta receptor 2
1	ETF1	1.49400385909896e-85	-0.461558842526077	0.067	0.366	2.49827325318528e-81	ENSG00000120705	5	138506095	138543236	-1	protein_coding	eukaryotic translation termination factor 1
1	SRP68	1.9654083064366e-70	-0.461765816988879	0.018	0.246	3.28655577002328e-66	ENSG00000167881	17	76038775	76072517	-1	protein_coding	signal recognition particle 68
1	APBB1IP	1.01369035599385e-32	-0.461769092068316	0.002	0.111	1.69509301329292e-28	ENSG00000077420	10	26438341	26567803	1	protein_coding	amyloid beta precursor protein binding family B member 1 interacting protein
1	NEDD4L	9.40053527910659e-51	-0.461777790650821	0.007	0.172	1.5719575093722e-46	ENSG00000049759	18	58044226	58401540	1	protein_coding	NEDD4 like E3 ubiquitin protein ligase
1	DENND4C	3.15251965237782e-50	-0.461869100510949	0.004	0.165	5.2716433627062e-46	ENSG00000137145	9	19230435	19374281	1	protein_coding	DENN domain containing 4C
1	ADAMTS9	2.30770554716802e-30	-0.461905332841001	0.002	0.102	3.85894521597436e-26	ENSG00000163638	3	64515654	64688000	-1	protein_coding	ADAM metallopeptidase with thrombospondin type 1 motif 9
1	HADH	4.11722594076256e-98	-0.462284722310374	0.067	0.397	6.88482521814315e-94	ENSG00000138796	4	107989714	108035241	1	protein_coding	hydroxyacyl-CoA dehydrogenase
1	M6PR	6.72229387511927e-85	-0.462360924594898	0.063	0.359	1.12410198179744e-80	ENSG00000003056	12	8940361	8949761	-1	protein_coding	mannose-6-phosphate receptor, cation dependent
1	PNO1	5.92533639876921e-83	-0.462394138646191	0.033	0.306	9.90834752602187e-79	ENSG00000115946	2	68157888	68176238	1	protein_coding	partner of NOB1 homolog
1	TPP1	1.23554407608041e-82	-0.462444078011823	0.166	0.493	2.06607680402167e-78	ENSG00000166340	11	6612768	6619448	-1	protein_coding	tripeptidyl peptidase 1
1	TSPAN18	1.73552097217577e-39	-0.462679220173648	0.004	0.135	2.90213816967233e-35	ENSG00000157570	11	44726465	44932423	1	protein_coding	tetraspanin 18
1	MAP7D3	6.58392775774402e-59	-0.463150653192281	0.015	0.21	1.10096439964995e-54	ENSG00000129680	X	136213220	136256482	-1	protein_coding	MAP7 domain containing 3
1	WDR43	1.49098272667717e-73	-0.463431477372614	0.033	0.282	2.49322131554956e-69	ENSG00000163811	2	28894667	28948219	1	protein_coding	WD repeat domain 43
1	S100A10	1.92460768651432e-54	-0.463858983241933	0.025	0.215	3.21832897338925e-50	ENSG00000197747	1	151982915	151993859	-1	protein_coding	S100 calcium binding protein A10
1	SUCLG2	2.36832896868205e-60	-0.464664124315846	0.008	0.201	3.96031970143012e-56	ENSG00000172340	3	67360460	67654612	-1	protein_coding	succinate-CoA ligase GDP-forming subunit beta
1	PDCD4	7.67679845600919e-47	-0.464774820965949	0.02	0.183	1.28371423781386e-42	ENSG00000150593	10	110871795	110900006	1	protein_coding	programmed cell death 4
1	AFG3L2	1.26042775675668e-81	-0.465111271748754	0.053	0.334	2.10768729484852e-77	ENSG00000141385	18	12328944	12377227	-1	protein_coding	AFG3 like matrix AAA peptidase subunit 2
1	FAM120A	2.20871379191e-91	-0.465464938967331	0.057	0.363	3.6934112028319e-87	ENSG00000048828	9	93451685	93566112	1	protein_coding	family with sequence similarity 120A
1	COPB2	3.18290113508497e-75	-0.465581685706235	0.038	0.292	5.32244727808909e-71	ENSG00000184432	3	139353946	139389736	-1	protein_coding	COPI coat complex subunit beta 2
1	GXYLT2	9.65545900210718e-46	-0.465643531079344	0.005	0.155	1.61458585433236e-41	ENSG00000172986	3	72888046	72998138	1	protein_coding	glucoside xylosyltransferase 2
1	CNKSR3	3.33237157310619e-49	-0.466459321655902	0.009	0.172	5.57239174454817e-45	ENSG00000153721	6	154387515	154510685	-1	protein_coding	CNKSR family member 3
1	YPEL1	2.45764797490446e-49	-0.467072299992994	0.014	0.181	4.10967894363524e-45	ENSG00000100027	22	21697536	21735794	-1	protein_coding	yippee like 1
1	PITPNC1	1.51699912752047e-49	-0.467940950538281	0.038	0.225	2.53672594103973e-45	ENSG00000154217	17	67377281	67697261	1	protein_coding	phosphatidylinositol transfer protein cytoplasmic 1
1	FZD6	3.09087299463717e-54	-0.468165758341308	0.003	0.175	5.16855782163227e-50	ENSG00000164930	8	103298433	103332866	1	protein_coding	frizzled class receptor 6
1	KLF3	7.25805096482327e-58	-0.468535030349384	0.029	0.228	1.21369128233775e-53	ENSG00000109787	4	38664197	38701517	1	protein_coding	Kruppel like factor 3
1	LOC101796621	3.59093017799828e-20	-0.468723754297015	0.02	0.101	6.00475344364872e-16	NA	NA	NA	NA	NA	NA	NA
1	LOC113845755	1.57929706748049e-58	-0.469617057341358	0.007	0.193	2.64090055624088e-54	NA	NA	NA	NA	NA	NA	NA
1	SEC24C	1.20388908512851e-77	-0.469922697013828	0.021	0.27	2.0131433281519e-73	ENSG00000176986	10	73744372	73772161	1	protein_coding	SEC24 homolog C, COPII coat complex component
1	COMMD1	8.59159617089017e-69	-0.470419763925258	0.029	0.259	1.43668671169625e-64	ENSG00000173163	2	61888724	62147247	1	protein_coding	copper metabolism domain containing 1
1	SLC43A2	1.78279738116226e-44	-0.470456804386056	0.004	0.149	2.98119378077953e-40	ENSG00000167703	17	1569268	1628886	-1	protein_coding	solute carrier family 43 member 2
1	GLO1	9.92458418304019e-74	-0.470609916071007	0.061	0.319	1.65958896708798e-69	ENSG00000124767	6	38675925	38703145	-1	protein_coding	glyoxalase I
1	MSX2	5.65764084880918e-42	-0.471005207587746	0.011	0.156	9.46070702737871e-38	ENSG00000120149	5	174724582	174730896	1	protein_coding	msh homeobox 2
1	PES1	2.18998840126418e-61	-0.47105583640356	0.007	0.2	3.66209860459396e-57	ENSG00000100029	22	30576625	30607083	-1	protein_coding	pescadillo ribosomal biogenesis factor 1
1	LOC113841128	9.10583275670268e-71	-0.471241906012676	0.132	0.424	1.52267735357582e-66	NA	NA	NA	NA	NA	NA	NA
1	SASH1	1.0460011930581e-38	-0.471372912028389	0.004	0.132	1.74912319503175e-34	ENSG00000111961	6	148272304	148552048	1	protein_coding	SAM and SH3 domain containing 1
1	ATP2B2	5.91624826600005e-49	-0.471607164629195	0.004	0.162	9.89315035040528e-45	ENSG00000157087	3	10324023	10708007	-1	protein_coding	ATPase plasma membrane Ca2+ transporting 2
1	RHOA	2.42897425959878e-74	-0.471690431927871	0.362	0.706	4.06173075690108e-70	ENSG00000067560	3	49359139	49412998	-1	protein_coding	ras homolog family member A
1	SH3KBP1	2.34480667883291e-32	-0.47220292964349	0.002	0.109	3.9209857283444e-28	ENSG00000147010	X	19533977	19887600	-1	protein_coding	SH3 domain containing kinase binding protein 1
1	POLR2F	2.83438023715712e-82	-0.47268046248085	0.037	0.308	4.73965063257413e-78	ENSG00000100142	22	37952607	38041915	1	protein_coding	RNA polymerase II, I and III subunit F
1	PTPRS	1.49161304219306e-56	-0.472943566639483	0.004	0.184	2.49427532915524e-52	ENSG00000105426	19	5158495	5340803	-1	protein_coding	protein tyrosine phosphatase receptor type S
1	PRKAG2	2.0861786483241e-63	-0.473161862685061	0.023	0.236	3.48850793572756e-59	ENSG00000106617	7	151556124	151877125	-1	protein_coding	protein kinase AMP-activated non-catalytic subunit gamma 2
1	GNS	2.21772951476509e-85	-0.473411396129297	0.045	0.329	3.70848729459018e-81	ENSG00000135677	12	64713445	64759431	-1	protein_coding	glucosamine (N-acetyl)-6-sulfatase
1	SDK1	1.11239857054926e-34	-0.47346195906169	0.011	0.134	1.86015288967247e-30	ENSG00000146555	7	3301252	4269000	1	protein_coding	sidekick cell adhesion molecule 1
1	LOC101791011	2.40945091459799e-80	-0.473993112944044	0.172	0.51	4.02908381939076e-76	NA	NA	NA	NA	NA	NA	NA
1	PRDM2	4.71603159531347e-66	-0.474309741726688	0.025	0.247	7.88614803368319e-62	ENSG00000116731	1	13700198	13825079	1	protein_coding	PR/SET domain 2
1	ABLIM1	9.44231601939757e-38	-0.474447559825645	0.005	0.13	1.57894408476366e-33	ENSG00000099204	10	114431113	114768061	-1	protein_coding	actin binding LIM protein 1
1	WDFY3	4.26365925413918e-55	-0.474504553342065	0.007	0.185	7.12969100477154e-51	ENSG00000163625	4	84669597	84966690	-1	protein_coding	WD repeat and FYVE domain containing 3
1	FBXO34	5.27076968613827e-50	-0.47505318155797	0.102	0.316	8.81378106916042e-46	ENSG00000178974	14	55271344	55370053	1	protein_coding	F-box protein 34
1	GNA12	4.24042804017035e-63	-0.475382000895817	0.025	0.241	7.09084376877285e-59	ENSG00000146535	7	2728105	2844308	-1	protein_coding	G protein subunit alpha 12
1	ABR	9.25236553846283e-62	-0.475656722183575	0.009	0.207	1.54718056534175e-57	ENSG00000159842	17	1003519	1229738	-1	protein_coding	ABR activator of RhoGEF and GTPase
1	NSMAF	4.79628921482917e-51	-0.475906072726554	0.014	0.186	8.02035482503734e-47	ENSG00000035681	8	58583508	58659853	-1	protein_coding	neutral sphingomyelinase activation associated factor
1	KLF7	3.32867261224334e-46	-0.476006019514075	0.002	0.149	5.56620634219332e-42	ENSG00000118263	2	207074137	207167267	-1	protein_coding	Kruppel like factor 7
1	PLEKHF1	2.93779505231531e-51	-0.476047095482064	0.01	0.179	4.91258088648166e-47	ENSG00000166289	19	29665459	29675477	1	protein_coding	pleckstrin homology and FYVE domain containing 1
1	KDM7A	1.08158656566839e-41	-0.476053998565406	0.269	0.514	1.80862905511068e-37	ENSG00000006459	7	140084746	140176983	-1	protein_coding	lysine demethylase 7A
1	CITED4	1.53895008396964e-32	-0.476318792364022	0.021	0.142	2.57343233041403e-28	ENSG00000179862	1	40861054	40862363	-1	protein_coding	Cbp/p300 interacting transactivator with Glu/Asp rich carboxy-terminal domain 4
1	BCL7A	1.78812929954575e-73	-0.476805249266018	0.033	0.281	2.99010981470041e-69	ENSG00000110987	12	122019422	122062044	1	protein_coding	BAF chromatin remodeling complex subunit BCL7A
1	RPL19	8.94311949488024e-44	-0.476944818439963	0.677	0.83	1.49546844193387e-39	ENSG00000108298	17	39200283	39204840	1	protein_coding	ribosomal protein L19
1	GXYLT1	1.42034448555973e-65	-0.477061860441833	0.011	0.222	2.37510004875297e-61	ENSG00000151233	12	42081845	42144874	-1	protein_coding	glucoside xylosyltransferase 1
1	RAB11FIP2	8.47278080490218e-56	-0.477353549572329	0.006	0.184	1.41681840619574e-51	ENSG00000107560	10	118004916	118046941	-1	protein_coding	RAB11 family interacting protein 2
1	RNF216	3.09168918982681e-48	-0.477560928298715	0.006	0.162	5.16992266322838e-44	ENSG00000011275	7	5620047	5781696	-1	protein_coding	ring finger protein 216
1	PDE5A	1.44632185846002e-65	-0.477653693887533	0.016	0.23	2.41853941171685e-61	ENSG00000138735	4	119494397	119628804	-1	protein_coding	phosphodiesterase 5A
1	LOC101795759	1.98428418452427e-47	-0.477744055893833	0.009	0.167	3.31812001336148e-43	NA	NA	NA	NA	NA	NA	NA
1	GALNT1	4.27298684967427e-61	-0.478109064148703	0.012	0.211	7.14528861002532e-57	ENSG00000141429	18	35581117	35711834	1	protein_coding	polypeptide N-acetylgalactosaminyltransferase 1
1	SECISBP2L	1.75260232802964e-80	-0.478510728846631	0.058	0.339	2.93070161293117e-76	ENSG00000138593	15	48988476	49046447	-1	protein_coding	SECIS binding protein 2 like
1	LOC113839923	2.85506964773415e-78	-0.47876143328996	0.051	0.321	4.77424746494104e-74	NA	NA	NA	NA	NA	NA	NA
1	ERN2	8.73515255958651e-47	-0.478974877625331	0.007	0.161	1.46069221101406e-42	ENSG00000134398	16	23690310	23713226	-1	protein_coding	endoplasmic reticulum to nucleus signaling 2
1	CHCHD10	2.13248527318835e-65	-0.479075623708767	0.057	0.302	3.56594187382556e-61	ENSG00000250479	22	23765834	23767972	-1	protein_coding	coiled-coil-helix-coiled-coil-helix domain containing 10
1	PDLIM1	4.09433226731086e-66	-0.479513907087392	0.013	0.227	6.84654241739722e-62	ENSG00000107438	10	95237572	95291012	-1	protein_coding	PDZ and LIM domain 1
1	LOC101800344	1.19980402191387e-72	-0.479776196249119	0.044	0.298	2.00631228544437e-68	NA	NA	NA	NA	NA	NA	NA
1	NFAT5	8.19075853460105e-88	-0.479896822503631	0.044	0.335	1.36965864215599e-83	ENSG00000102908	16	69565094	69704666	1	protein_coding	nuclear factor of activated T cells 5
1	DNAH9	3.29704434259226e-28	-0.481116580719964	0.004	0.1	5.51331754968278e-24	ENSG00000007174	17	11598470	11969748	1	protein_coding	dynein axonemal heavy chain 9
1	GNA11	1.07966731009464e-79	-0.481161016584771	0.03	0.289	1.80541967594026e-75	ENSG00000088256	19	3094362	3123999	1	protein_coding	G protein subunit alpha 11
1	CTSH	1.16507374005474e-60	-0.481712058710319	0.013	0.211	1.94823630811954e-56	ENSG00000103811	15	78921058	78949574	-1	protein_coding	cathepsin H
1	B3GNT7	6.08686118867808e-32	-0.482074814139042	0.004	0.111	1.01784492797075e-27	ENSG00000156966	2	231395710	231401164	1	protein_coding	UDP-GlcNAc:betaGal beta-1,3-N-acetylglucosaminyltransferase 7
1	SAR1B	2.16879670504623e-81	-0.482266495955659	0.048	0.325	3.6266618501783e-77	ENSG00000152700	5	134601149	134649271	-1	protein_coding	secretion associated Ras related GTPase 1B
1	PRRC2C	2.78902080341863e-108	-0.482271768568398	0.138	0.536	4.66380058747663e-104	ENSG00000117523	1	171485530	171593511	1	protein_coding	proline rich coiled-coil 2C
1	TRIO	1.02780092309524e-48	-0.482502339204235	0.007	0.166	1.71868870359986e-44	ENSG00000038382	5	14143342	14532128	1	protein_coding	trio Rho guanine nucleotide exchange factor
1	CTSK	2.44594625580896e-29	-0.482613506440657	0.01	0.114	4.09011132896375e-25	ENSG00000143387	1	150794880	150809577	-1	protein_coding	cathepsin K
1	COPE	1.13256145442103e-108	-0.482893934169607	0.09	0.46	1.89386926408285e-104	ENSG00000105669	19	18899514	18919387	-1	protein_coding	COPI coat complex subunit epsilon
1	IL20RA	7.30225462941097e-26	-0.483135664426144	0.019	0.119	1.2210830191301e-21	ENSG00000016402	6	136999971	137045180	-1	protein_coding	interleukin 20 receptor subunit alpha
1	SSBP1	8.628668516765e-82	-0.483145170636212	0.037	0.307	1.44288594937344e-77	ENSG00000106028	7	141738334	141787922	1	protein_coding	single stranded DNA binding protein 1
1	PLBD2	1.05431471217691e-57	-0.483280641907099	0.008	0.194	1.76302506170222e-53	ENSG00000151176	12	113358566	113391629	1	protein_coding	phospholipase B domain containing 2
1	ANKRD28	3.26369308679939e-51	-0.483371241048558	0.056	0.252	5.45754757974594e-47	ENSG00000206560	3	15667236	15859771	-1	protein_coding	ankyrin repeat domain 28
1	LOC106020158	4.59587458960705e-46	-0.483689780876601	0.006	0.156	7.68522148874091e-42	NA	NA	NA	NA	NA	NA	NA
1	CCDC92	7.39740782426488e-53	-0.484990993448987	0.005	0.175	1.23699453637357e-48	ENSG00000119242	12	123918660	123972831	-1	protein_coding	coiled-coil domain containing 92
1	PPIH	1.95299695284256e-105	-0.485035211133982	0.065	0.411	3.26580150454333e-101	ENSG00000171960	1	42658335	42676758	1	protein_coding	peptidylprolyl isomerase H
1	CYTIP	9.02335734027098e-31	-0.485098133662562	0.023	0.142	1.50888581444011e-26	ENSG00000115165	2	157414619	157488961	-1	protein_coding	cytohesin 1 interacting protein
1	ACADL	2.68075068697262e-98	-0.485224526632884	0.083	0.418	4.48275129875561e-94	ENSG00000115361	2	210187126	210225447	-1	protein_coding	acyl-CoA dehydrogenase long chain
1	BCL2	3.39881445814106e-54	-0.485230326791964	0.013	0.194	5.68349753690348e-50	ENSG00000171791	18	63123346	63320128	-1	protein_coding	BCL2 apoptosis regulator
1	TCOF1	6.993623606455e-61	-0.485235700232624	0.019	0.223	1.1694737394714e-56	ENSG00000070814	5	150357629	150400308	1	protein_coding	treacle ribosome biogenesis factor 1
1	ZBTB38	3.97413608088514e-42	-0.485540059112183	0.024	0.178	6.64555035445614e-38	ENSG00000177311	3	141324213	141449792	1	protein_coding	zinc finger and BTB domain containing 38
1	DCTN6	7.0707497096515e-68	-0.485716586685651	0.017	0.236	1.18237076644792e-63	ENSG00000104671	8	30156319	30183639	1	protein_coding	dynactin subunit 6
1	GPR137B	1.6224368479802e-46	-0.485921677870991	0.018	0.182	2.71303889719249e-42	ENSG00000077585	1	236142505	236221865	1	protein_coding	G protein-coupled receptor 137B
1	SHMT2	1.4741622952174e-51	-0.486646166982308	0.015	0.188	2.46509419006253e-47	ENSG00000182199	12	57229573	57234935	1	protein_coding	serine hydroxymethyltransferase 2
1	HNRNPM	2.15572574261306e-95	-0.486837261907317	0.09	0.429	3.60480458679755e-91	ENSG00000099783	19	8444767	8489114	1	protein_coding	heterogeneous nuclear ribonucleoprotein M
1	PREX1	2.22280051388222e-28	-0.486848044001391	0.006	0.103	3.71696701931384e-24	ENSG00000124126	20	48624252	48827999	-1	protein_coding	phosphatidylinositol-3,4,5-trisphosphate dependent Rac exchange factor 1
1	GMNN	9.65258062552354e-52	-0.487524973854366	0.021	0.202	1.61410453220005e-47	ENSG00000112312	6	24774931	24786099	1	protein_coding	geminin DNA replication inhibitor
1	PGRMC1	1.89584040873219e-82	-0.487543773214242	0.047	0.328	3.17022433148197e-78	ENSG00000101856	X	119236245	119244466	1	protein_coding	progesterone receptor membrane component 1
1	ATP2B1	1.22415219953841e-59	-0.487722559165898	0.021	0.223	2.04702730806813e-55	ENSG00000070961	12	89588049	89709300	-1	protein_coding	ATPase plasma membrane Ca2+ transporting 1
1	LOC101791375	3.46812547958537e-71	-0.487862905445986	0.031	0.271	5.79939942696266e-67	NA	NA	NA	NA	NA	NA	NA
1	CRY2	9.19074728269797e-60	-0.487963757349296	0.017	0.217	1.53687676061276e-55	ENSG00000121671	11	45847118	45883248	1	protein_coding	cryptochrome circadian regulator 2
1	BRAF	1.85974103480405e-70	-0.48812121827389	0.043	0.289	3.10985895839933e-66	ENSG00000157764	7	140719327	140924929	-1	protein_coding	B-Raf proto-oncogene, serine/threonine kinase
1	LARP1	1.40390838128783e-75	-0.488147464874813	0.066	0.329	2.34761559518951e-71	ENSG00000155506	5	154712843	154817605	1	protein_coding	La ribonucleoprotein 1, translational regulator
1	LSP1	1.50645895504032e-32	-0.488938495417767	0.008	0.121	2.51910066461842e-28	ENSG00000130592	11	1850904	1892267	1	protein_coding	lymphocyte specific protein 1
1	HLF	7.23396029890492e-55	-0.488973062731041	0.011	0.19	1.20966284118288e-50	ENSG00000108924	17	55264960	55325187	1	protein_coding	HLF transcription factor, PAR bZIP family member
1	RFC5	1.19105102508203e-75	-0.489153444111404	0.015	0.253	1.99167552414217e-71	ENSG00000111445	12	118013588	118033130	1	protein_coding	replication factor C subunit 5
1	LOC101791296	8.39028358568228e-65	-0.489380780214702	0.018	0.232	1.40302322119779e-60	NA	NA	NA	NA	NA	NA	NA
1	OSBPL8	2.24813816742449e-52	-0.489620003852601	0.018	0.197	3.75933664356723e-48	ENSG00000091039	12	76351797	76559809	-1	protein_coding	oxysterol binding protein like 8
1	LOC113844252	8.15555583948707e-40	-0.489826623369257	0.005	0.137	1.36377204747903e-35	NA	NA	NA	NA	NA	NA	NA
1	RBMS1	5.09179328904323e-78	-0.490428441039724	0.04	0.306	8.5144967379381e-74	ENSG00000153250	2	160272151	160493807	-1	protein_coding	RNA binding motif single stranded interacting protein 1
1	KIF1B	2.76838836849701e-62	-0.490678551809057	0.01	0.209	4.62929902980071e-58	ENSG00000054523	1	10210570	10381603	1	protein_coding	kinesin family member 1B
1	C4H20orf194	5.93078132614371e-38	-0.490908933307156	0.005	0.131	9.91745253357752e-34	NA	NA	NA	NA	NA	NA	NA
1	DPCD	5.23744951365091e-49	-0.491338300789639	0.02	0.189	8.75806307672706e-45	ENSG00000166171	10	101570560	101609662	1	protein_coding	deleted in primary ciliary dyskinesia homolog (mouse)
1	HOOK1	6.72985880776042e-68	-0.491650960496664	0.034	0.266	1.1253669898337e-63	ENSG00000134709	1	59814786	59876322	1	protein_coding	hook microtubule tethering protein 1
1	CTTNBP2NL	4.0489969480544e-56	-0.491678085222906	0.007	0.188	6.77073269653657e-52	ENSG00000143079	1	112396214	112463456	1	protein_coding	CTTNBP2 N-terminal like
1	HSPA4	1.02202279026818e-30	-0.491699573690025	0.17	0.36	1.70902650988646e-26	ENSG00000170606	5	133052013	133106449	1	protein_coding	heat shock protein family A (Hsp70) member 4
1	LMO4	1.07983257479082e-53	-0.491836991981691	0.009	0.185	1.80569603156521e-49	ENSG00000143013	1	87328880	87348923	1	protein_coding	LIM domain only 4
1	COPG1	1.51479750108821e-76	-0.492733448979373	0.016	0.258	2.5330443813197e-72	ENSG00000181789	3	129249606	129277773	1	protein_coding	COPI coat complex subunit gamma 1
1	GPT2	7.3346556425537e-61	-0.493115989100388	0.006	0.198	1.22650111654783e-56	ENSG00000166123	16	46884362	46931289	1	protein_coding	glutamic--pyruvic transaminase 2
1	ACLY	7.22016325340803e-52	-0.493562037799991	0.006	0.172	1.20735569923489e-47	ENSG00000131473	17	41866917	41930542	-1	protein_coding	ATP citrate lyase
1	SLC9A3R1	4.62994339175139e-60	-0.493638484071778	0.013	0.21	7.74219133968668e-56	ENSG00000109062	17	74748628	74769353	1	protein_coding	SLC9A3 regulator 1
1	TMEM208	3.72055609559491e-56	-0.494276293422037	0.012	0.198	6.22151390305381e-52	ENSG00000168701	16	67227103	67229278	1	protein_coding	transmembrane protein 208
1	CDC42SE2	1.38521324213945e-60	-0.494321332572191	0.078	0.309	2.3163535835056e-56	ENSG00000158985	5	131245493	131398447	1	protein_coding	CDC42 small effector 2
1	MEX3C	1.32503163437654e-53	-0.494404277486063	0.007	0.179	2.21571789900446e-49	ENSG00000176624	18	51174550	51218333	-1	protein_coding	mex-3 RNA binding family member C
1	SPAG1	4.55436178101915e-54	-0.494753514820145	0.007	0.181	7.61580377022022e-50	ENSG00000104450	8	100157906	100259278	1	protein_coding	sperm associated antigen 1
1	LOC101799120	5.71761898453097e-56	-0.495298152974235	0.004	0.182	9.56100246593269e-52	NA	NA	NA	NA	NA	NA	NA
1	DLGAP4	3.5429365557563e-71	-0.495366725861339	0.018	0.248	5.92449850853568e-67	ENSG00000080845	20	36306336	36528637	1	protein_coding	DLG associated protein 4
1	FBXW11	3.73965927431825e-68	-0.495566541422009	0.016	0.237	6.25345823851498e-64	ENSG00000072803	5	171861549	172006873	-1	protein_coding	F-box and WD repeat domain containing 11
1	CSNK1D	9.03614338517863e-81	-0.49608210496387	0.075	0.365	1.51102389686957e-76	ENSG00000141551	17	82239023	82273731	-1	protein_coding	casein kinase 1 delta
1	ROCK2	2.24860997972539e-54	-0.496150642993806	0.007	0.18	3.7601256080968e-50	ENSG00000134318	2	11179759	11348330	-1	protein_coding	Rho associated coiled-coil containing protein kinase 2
1	OAZ1	7.88430264481538e-66	-0.496785182243161	0.378	0.687	1.31841308826603e-61	ENSG00000104904	19	2269509	2273490	1	protein_coding	ornithine decarboxylase antizyme 1
1	EVPL	2.42008894828126e-41	-0.496848567609953	0.008	0.147	4.04687273931592e-37	ENSG00000167880	17	76004502	76027306	-1	protein_coding	envoplakin
1	LOC113843203	4.50508240871476e-56	-0.497256025552138	0.01	0.193	7.53339880385282e-52	NA	NA	NA	NA	NA	NA	NA
1	ZNF318	4.97504794859197e-66	-0.497632967218107	0.017	0.233	8.31927517963549e-62	ENSG00000171467	6	43307134	43369647	-1	protein_coding	zinc finger protein 318
1	MNT	3.29438454925533e-65	-0.497941900270629	0.026	0.245	5.50886984326477e-61	ENSG00000070444	17	2384073	2401104	-1	protein_coding	MAX network transcriptional repressor
1	SEMA6A	1.4044363749809e-38	-0.498726640556382	0.003	0.13	2.34849850624306e-34	ENSG00000092421	5	116443555	116574823	-1	protein_coding	semaphorin 6A
1	RPS17	5.44157545460469e-50	-0.49875996942014	0.878	0.889	9.09940247518996e-46	ENSG00000182774	15	82536750	82540459	-1	protein_coding	ribosomal protein S17
1	TMEM164	6.27901966374697e-42	-0.498904513146282	0.004	0.142	1.04997766817177e-37	ENSG00000157600	X	110002631	110182734	1	protein_coding	transmembrane protein 164
1	DARS	2.17306340296042e-66	-0.498940452499458	0.035	0.264	3.63379662243042e-62	NA	NA	NA	NA	NA	NA	NA
1	UST	9.56480660591341e-57	-0.499054852151076	0.011	0.196	1.59942696064084e-52	ENSG00000111962	6	148747030	149076990	1	protein_coding	uronyl 2-sulfotransferase
1	LAMB2	1.77855261033813e-49	-0.499133150817303	0.003	0.162	2.97409567500741e-45	ENSG00000172037	3	49121114	49133118	-1	protein_coding	laminin subunit beta 2
1	BBX	1.88605844538756e-66	-0.499290476561884	0.031	0.257	3.15386693237707e-62	ENSG00000114439	3	107522936	107811339	1	protein_coding	BBX high mobility group box domain containing
1	MAPRE1	9.20455892880853e-84	-0.500704483278578	0.049	0.33	1.53918634407536e-79	ENSG00000101367	20	32819954	32850405	1	protein_coding	microtubule associated protein RP/EB family member 1
1	CAPZB	1.79742794644229e-94	-0.500748681570398	0.055	0.364	3.0056590120408e-90	ENSG00000077549	1	19338775	19485539	-1	protein_coding	capping actin protein of muscle Z-line subunit beta
1	GPR146	1.34978827583518e-59	-0.500948995719396	0.014	0.209	2.25711595485159e-55	ENSG00000164849	7	1044546	1059261	1	protein_coding	G protein-coupled receptor 146
1	RBMX	5.61829674512453e-99	-0.501758734849346	0.081	0.426	9.39491581719723e-95	ENSG00000147274	X	136848004	136880764	-1	protein_coding	RNA binding motif protein X-linked
1	SRSF6	1.06300921446796e-103	-0.501859356534395	0.109	0.475	1.77756400843333e-99	ENSG00000124193	20	43457893	43466046	1	protein_coding	serine and arginine rich splicing factor 6
1	RUNX1	3.48946088906949e-40	-0.502004934494439	0.015	0.155	5.83507649870201e-36	ENSG00000159216	21	34787801	36004667	-1	protein_coding	RUNX family transcription factor 1
1	RPS14	2.01219609780969e-43	-0.502168942202408	0.829	0.88	3.36479431475736e-39	ENSG00000164587	5	150442635	150449739	-1	protein_coding	ribosomal protein S14
1	SELENOP	2.70228625299152e-17	-0.502261964259311	0.039	0.121	4.51876307225243e-13	ENSG00000250722	5	42799880	42887392	-1	protein_coding	selenoprotein P
1	MGAT5	7.55573857692658e-45	-0.50227651886494	0.005	0.152	1.26347060483366e-40	ENSG00000152127	2	134119983	134454621	1	protein_coding	alpha-1,6-mannosylglycoprotein 6-beta-N-acetylglucosaminyltransferase
1	ATRN	1.00351943837756e-57	-0.502658869899325	0.004	0.187	1.67808520485495e-53	ENSG00000088812	20	3471018	3651118	1	protein_coding	attractin
1	EXT1	2.90434174246835e-62	-0.503034074167223	0.007	0.205	4.85664026175558e-58	ENSG00000182197	8	117794490	118111826	-1	protein_coding	exostosin glycosyltransferase 1
1	SYTL2	8.12461714364169e-36	-0.50313166633347	0.004	0.124	1.35859847875976e-31	ENSG00000137501	11	85694224	85811159	-1	protein_coding	synaptotagmin like 2
1	LOC101795065	8.86933409697744e-86	-0.503304372628292	0.323	0.673	1.48313004769657e-81	NA	NA	NA	NA	NA	NA	NA
1	SPECC1L	2.40070978722954e-60	-0.503405365882046	0.003	0.192	4.01446690620523e-56	ENSG00000100014	22	24270817	24417739	1	protein_coding	sperm antigen with calponin homology and coiled-coil domains 1 like
1	ANO1	1.10409324263792e-34	-0.503642214659635	0.002	0.117	1.84626472033913e-30	ENSG00000131620	11	70078302	70189528	1	protein_coding	anoctamin 1
1	PTPN21	2.08573776848394e-51	-0.504096786128027	0.007	0.175	3.48777069645884e-47	ENSG00000070778	14	88465778	88555007	-1	protein_coding	protein tyrosine phosphatase non-receptor type 21
1	CGNL1	9.17443968564547e-65	-0.50437641404367	0.015	0.226	1.53414980423364e-60	ENSG00000128849	15	57375967	57550717	1	protein_coding	cingulin like 1
1	GPR107	1.39362002397173e-80	-0.504695003147513	0.031	0.296	2.33041140408553e-76	ENSG00000148358	9	130053426	130140169	1	protein_coding	G protein-coupled receptor 107
1	NAA50	4.33182934062535e-85	-0.504811402448582	0.039	0.318	7.24368502339372e-81	ENSG00000121579	3	113716458	113746300	-1	protein_coding	N-alpha-acetyltransferase 50, NatE catalytic subunit
1	MLEC	4.81001086524476e-76	-0.504832075801091	0.01	0.246	8.04330016886228e-72	ENSG00000110917	12	120687149	120701859	1	protein_coding	malectin
1	TMED7	4.29355434802912e-91	-0.504900324263909	0.099	0.423	7.17968158077429e-87	ENSG00000134970	5	115613210	115632992	-1	protein_coding	transmembrane p24 trafficking protein 7
1	FAM83H	2.15766947391876e-50	-0.505161956547458	0.006	0.168	3.60805489428695e-46	ENSG00000180921	8	143723933	143738234	-1	protein_coding	family with sequence similarity 83 member H
1	FNDC3B	3.87096178635593e-54	-0.505209097695974	0.007	0.182	6.47302229914438e-50	ENSG00000075420	3	172039578	172401669	1	protein_coding	fibronectin type III domain containing 3B
1	VCP	3.53307527225494e-82	-0.505300988127898	0.039	0.309	5.9080084702647e-78	ENSG00000165280	9	35053928	35072668	-1	protein_coding	valosin containing protein
1	NOS1	1.29765743716247e-41	-0.505572561277846	0.004	0.141	2.16994276642308e-37	ENSG00000089250	12	117208142	117452170	-1	protein_coding	nitric oxide synthase 1
1	ZCCHC24	7.08908963763263e-33	-0.506155537491326	0.004	0.114	1.18543756920493e-28	ENSG00000165424	10	79382325	79445624	-1	protein_coding	zinc finger CCHC-type containing 24
1	TMC5	2.64003174715316e-55	-0.506604999301531	0.008	0.188	4.41466108758951e-51	ENSG00000103534	16	19410496	19499113	1	protein_coding	transmembrane channel like 5
1	ADAP1	1.95330139097873e-62	-0.506924103683513	0.007	0.204	3.26631058599463e-58	ENSG00000105963	7	897900	955407	-1	protein_coding	ArfGAP with dual PH domains 1
1	RAB7A	1.13471702955025e-108	-0.507118786327854	0.135	0.517	1.89747381681393e-104	ENSG00000075785	3	128693669	128825942	1	protein_coding	RAB7A, member RAS oncogene family
1	MYLIP	3.80325447021134e-49	-0.508189901518241	0.007	0.168	6.35980212508741e-45	ENSG00000007944	6	16129086	16148248	1	protein_coding	myosin regulatory light chain interacting protein
1	TWISTNB	1.60833745300018e-67	-0.508626275063607	0.007	0.219	2.6894618889069e-63	NA	NA	NA	NA	NA	NA	NA
1	LOC113841563	4.49836658365435e-40	-0.508646924878305	0.001	0.13	7.5221686011868e-36	NA	NA	NA	NA	NA	NA	NA
1	SLC5A3	4.28735614506209e-43	-0.508677943423176	0.074	0.257	7.16931694577283e-39	ENSG00000198743	21	34073578	34106260	1	protein_coding	solute carrier family 5 member 3
1	LOC101802187	3.85694910985515e-49	-0.508951333896776	0.008	0.17	6.44959030149979e-45	NA	NA	NA	NA	NA	NA	NA
1	NCK2	2.9713831192245e-54	-0.508961547405303	0.005	0.179	4.96874685196721e-50	ENSG00000071051	2	105744912	105894274	1	protein_coding	NCK adaptor protein 2
1	KIAA1211L	2.51879590198088e-56	-0.509227411951923	0.01	0.194	4.21193050729243e-52	NA	NA	NA	NA	NA	NA	NA
1	RAB22A	4.29699063555058e-71	-0.509423831788554	0.032	0.272	7.18542774076768e-67	ENSG00000124209	20	58309715	58367507	1	protein_coding	RAB22A, member RAS oncogene family
1	RASGEF1A	3.96940331227016e-27	-0.50944494697336	0.009	0.105	6.63763621877816e-23	ENSG00000198915	10	43194535	43267065	-1	protein_coding	RasGEF domain family member 1A
1	TRAF5	1.29022361426115e-39	-0.509451203509873	0.034	0.188	2.1575119277675e-35	ENSG00000082512	1	211326615	211374946	1	protein_coding	TNF receptor associated factor 5
1	RALGDS	3.92871004986009e-56	-0.50955287195785	0.01	0.194	6.56958894537604e-52	ENSG00000160271	9	133097720	133149334	-1	protein_coding	ral guanine nucleotide dissociation stimulator
1	LOC113843756	7.85100826988548e-69	-0.509788730728144	0.02	0.244	1.31284560289025e-64	NA	NA	NA	NA	NA	NA	NA
1	SINHCAF	2.19483768587059e-58	-0.509869460528141	0.007	0.194	3.6702075783128e-54	ENSG00000139146	12	31280584	31327058	-1	protein_coding	SIN3-HDAC complex associated factor
1	NSMCE1	9.55029293971555e-88	-0.510069550713297	0.054	0.351	1.59699998537923e-83	ENSG00000169189	16	27224994	27268772	-1	protein_coding	NSE1 homolog, SMC5-SMC6 complex component
1	CCNYL1	2.50069768679057e-74	-0.510143929646113	0.036	0.289	4.18166667185119e-70	ENSG00000163249	2	207711540	207761839	1	protein_coding	cyclin Y like 1
1	ACAP2	4.184857121689e-70	-0.510231011324712	0.018	0.246	6.99791807888835e-66	ENSG00000114331	3	195274745	195443044	-1	protein_coding	ArfGAP with coiled-coil, ankyrin repeat and PH domains 2
1	LOC113844519	3.84017272941175e-33	-0.510674937567134	0.001	0.109	6.42153683812232e-29	NA	NA	NA	NA	NA	NA	NA
1	CHMP4C	8.56815976546863e-54	-0.510859105599926	0.011	0.189	1.43276767598166e-49	ENSG00000164695	8	81732448	81759515	1	protein_coding	charged multivesicular body protein 4C
1	HMGB3	1.67648318037597e-69	-0.512468291029596	0.021	0.248	2.8034151742247e-65	ENSG00000029993	X	150980509	150990771	1	protein_coding	high mobility group box 3
1	SLK	6.12500578053776e-79	-0.512489536673436	0.048	0.318	1.02422346662152e-74	ENSG00000065613	10	103967140	104029233	1	protein_coding	STE20 like kinase
1	CHN2	9.5042254234951e-37	-0.513030564198213	0.014	0.144	1.58929657531685e-32	ENSG00000106069	7	29146569	29514328	1	protein_coding	chimerin 2
1	DBNDD2	1.93055641917524e-65	-0.513181854847829	0.032	0.258	3.22827644414483e-61	ENSG00000244274	20	45406057	45410610	1	protein_coding	dysbindin domain containing 2
1	DYRK2	5.39138646859377e-55	-0.513432791634444	0.009	0.188	9.0154764527825e-51	ENSG00000127334	12	67648338	67665406	1	protein_coding	dual specificity tyrosine phosphorylation regulated kinase 2
1	ITSN1	2.73534582323627e-66	-0.513489872864624	0.011	0.224	4.57404528561569e-62	ENSG00000205726	21	33642400	33899861	1	protein_coding	intersectin 1
1	WSB1	1.05246941780006e-89	-0.513611907475916	0.054	0.359	1.75993936044526e-85	ENSG00000109046	17	27294076	27315926	1	protein_coding	WD repeat and SOCS box containing 1
1	GLCCI1	7.49766160069208e-56	-0.513714455700187	0.007	0.186	1.25375897286773e-51	ENSG00000106415	7	7968796	8094272	1	protein_coding	glucocorticoid induced 1
1	CLSTN1	5.68196023915096e-65	-0.514007204922648	0.006	0.209	9.50137391190824e-61	ENSG00000171603	1	9728926	9823984	-1	protein_coding	calsyntenin 1
1	TC2N	3.95542224737221e-40	-0.514181862828228	0.003	0.134	6.61425708205581e-36	ENSG00000165929	14	91779746	91867536	-1	protein_coding	tandem C2 domains, nuclear
1	NABP1	1.09449592135256e-77	-0.514794474836077	0.056	0.329	1.83021607968575e-73	ENSG00000173559	2	191678068	191741097	1	protein_coding	nucleic acid binding protein 1
1	MID1IP1	8.19927652270787e-63	-0.514959325114119	0.035	0.255	1.37108302012721e-58	ENSG00000165175	X	38801432	38806537	1	protein_coding	MID1 interacting protein 1
1	SERPINH1	1.19278971031435e-41	-0.515056820516002	0.005	0.142	1.99458295358766e-37	ENSG00000149257	11	75562056	75572783	1	protein_coding	serpin family H member 1
1	KIAA1147	1.18619414250905e-63	-0.515343336508847	0.007	0.207	1.98355384510364e-59	NA	NA	NA	NA	NA	NA	NA
1	TOMM7	6.59281421572082e-98	-0.516108917957466	0.234	0.624	1.10245039315284e-93	ENSG00000196683	7	22812628	22822852	-1	protein_coding	translocase of outer mitochondrial membrane 7
1	IQGAP1	5.80530384135031e-60	-0.516482862735342	0.006	0.196	9.70762908350599e-56	ENSG00000140575	15	90388242	90502239	1	protein_coding	IQ motif containing GTPase activating protein 1
1	CX3CL1	1.52664616113851e-39	-0.516698791244712	0.017	0.159	2.55285771065582e-35	ENSG00000006210	16	57372477	57385044	1	protein_coding	C-X3-C motif chemokine ligand 1
1	BCL2L10	5.33116736896136e-59	-0.517268552659924	0.029	0.236	8.91477807437719e-55	ENSG00000137875	15	52109263	52112775	-1	protein_coding	BCL2 like 10
1	ARHGAP12	7.45834888477543e-69	-0.51781078703868	0.019	0.244	1.24718510051215e-64	ENSG00000165322	10	31805398	31928876	-1	protein_coding	Rho GTPase activating protein 12
1	POLR2L	1.83578528735787e-97	-0.518105635296441	0.087	0.419	3.06980015751982e-93	ENSG00000177700	11	837356	842529	-1	protein_coding	RNA polymerase II, I and III subunit L
1	MARK1	1.03802313744442e-60	-0.518406768752862	0.012	0.209	1.73578229043456e-56	ENSG00000116141	1	220528136	220664461	1	protein_coding	microtubule affinity regulating kinase 1
1	CADM1	7.8945976480172e-52	-0.518588043591496	0.006	0.173	1.32013461870144e-47	ENSG00000182985	11	115169218	115504957	-1	protein_coding	cell adhesion molecule 1
1	PRCP	1.5101836167741e-46	-0.519038287530648	0.016	0.177	2.52532904396966e-42	ENSG00000137509	11	82822936	82970584	-1	protein_coding	prolylcarboxypeptidase
1	MGLL	8.17644780044753e-66	-0.519062980936567	0.011	0.222	1.36726560119084e-61	ENSG00000074416	3	127689062	128052190	-1	protein_coding	monoglyceride lipase
1	MAP3K1	6.71239055539563e-55	-0.519221478764741	0.006	0.182	1.12244594867326e-50	ENSG00000095015	5	56815549	56896152	1	protein_coding	mitogen-activated protein kinase kinase kinase 1
1	UCHL1	3.61739065953507e-49	-0.520119356016879	0.015	0.183	6.04900066087455e-45	ENSG00000154277	4	41256413	41268455	1	protein_coding	ubiquitin C-terminal hydrolase L1
1	PIK3R1	2.30065328556516e-20	-0.520901509242012	0.038	0.13	3.84715242412207e-16	ENSG00000145675	5	68215756	68301821	1	protein_coding	phosphoinositide-3-kinase regulatory subunit 1
1	MYO9B	1.37430944609002e-56	-0.521082113146479	0.043	0.252	2.29812025575174e-52	ENSG00000099331	19	17075777	17214537	1	protein_coding	myosin IXB
1	HSD17B4	2.43763662665498e-72	-0.521472015676591	0.02	0.252	4.07621596709245e-68	ENSG00000133835	5	119452465	119637199	1	protein_coding	hydroxysteroid 17-beta dehydrogenase 4
1	TET1	1.82333508853014e-69	-0.521547126586968	0.052	0.304	3.0489809350401e-65	ENSG00000138336	10	68560337	68694487	1	protein_coding	tet methylcytosine dioxygenase 1
1	MDH1	8.55651506505924e-98	-0.522220632021149	0.043	0.357	1.43082044917921e-93	ENSG00000014641	2	63588609	63607197	1	protein_coding	malate dehydrogenase 1
1	TP53I11	3.08765545724376e-36	-0.523303867287998	0.037	0.183	5.16317745560302e-32	ENSG00000175274	11	44885903	44951306	-1	protein_coding	tumor protein p53 inducible protein 11
1	ARFGEF3	9.7157066487628e-57	-0.524057815281871	0.002	0.179	1.62466046580611e-52	ENSG00000112379	6	138161939	138344663	1	protein_coding	ARFGEF family member 3
1	MGAT4D	1.00525557108427e-46	-0.524175794041793	0.002	0.151	1.68098836596711e-42	ENSG00000205301	4	140442262	140498377	-1	protein_coding	MGAT4 family member D
1	BCKDHA	1.91384435391886e-100	-0.524285531017269	0.083	0.412	3.20033052862313e-96	ENSG00000248098	19	41397808	41425002	1	protein_coding	branched chain keto acid dehydrogenase E1 subunit alpha
1	TPMT	2.14096569360498e-54	-0.524345566048918	0.01	0.187	3.58012283284625e-50	ENSG00000137364	6	18128311	18155077	-1	protein_coding	thiopurine S-methyltransferase
1	ATP11C	1.60464630912663e-69	-0.524382283371419	0.021	0.248	2.68328955812155e-65	ENSG00000101974	X	139726346	139945276	-1	protein_coding	ATPase phospholipid transporting 11C
1	TRPM7	6.52395155316588e-63	-0.52471985803904	0.007	0.204	1.0909351787204e-58	ENSG00000092439	15	50552473	50686797	-1	protein_coding	transient receptor potential cation channel subfamily M member 7
1	LOC101797738	1.59401942249648e-65	-0.52484697155772	0.018	0.233	2.66551927829862e-61	NA	NA	NA	NA	NA	NA	NA
1	GRB7	2.74656093553032e-49	-0.525436585123096	0.005	0.164	4.5927991963938e-45	ENSG00000141738	17	39737927	39747291	1	protein_coding	growth factor receptor bound protein 7
1	RAPGEF6	3.73052208555449e-63	-0.525620770926466	0.058	0.294	6.23817903146422e-59	ENSG00000158987	5	131423921	131635231	-1	protein_coding	Rap guanine nucleotide exchange factor 6
1	FRMD4B	7.01114772944528e-53	-0.5256983710128	0.004	0.173	1.17240412331784e-48	ENSG00000114541	3	69168782	69542583	-1	protein_coding	FERM domain containing 4B
1	LOC113842125	3.02631895211742e-65	-0.526179386274702	0.01	0.217	5.06061055173075e-61	NA	NA	NA	NA	NA	NA	NA
1	LOC101803244	2.26265002054195e-60	-0.526894427086624	0.008	0.201	3.78360336435025e-56	NA	NA	NA	NA	NA	NA	NA
1	RPS25	3.4268403509642e-49	-0.527486054344498	0.607	0.8	5.73036243488234e-45	ENSG00000118181	11	119015712	119018691	-1	protein_coding	ribosomal protein S25
1	ARPC5	9.27601940410678e-90	-0.527586216124962	0.09	0.415	1.55113596475474e-85	ENSG00000162704	1	183620846	183635783	-1	protein_coding	actin related protein 2/3 complex subunit 5
1	LOC101800436	1.72242219886139e-52	-0.527890104339431	0.356	0.652	2.88023440093601e-48	NA	NA	NA	NA	NA	NA	NA
1	PLEKHB2	2.43866149017937e-82	-0.52823999017722	0.04	0.315	4.07792974387795e-78	ENSG00000115762	2	131104847	131353709	1	protein_coding	pleckstrin homology domain containing B2
1	LOC101790109	5.43057559033848e-30	-0.528337892648134	0.026	0.145	9.081008502164e-26	NA	NA	NA	NA	NA	NA	NA
1	EMC3	3.28769521106784e-97	-0.52847290476785	0.056	0.371	5.49768393194765e-93	ENSG00000125037	3	9962537	10011116	-1	protein_coding	ER membrane protein complex subunit 3
1	KAZN	2.25899720316111e-54	-0.528995201415353	0.002	0.174	3.77749512312601e-50	ENSG00000189337	1	13892792	15118043	1	protein_coding	kazrin, periplakin interacting protein
1	HNRNPDL	1.66968566472873e-104	-0.529486426265542	0.199	0.592	2.79204836855938e-100	ENSG00000152795	4	82422565	82430462	-1	protein_coding	heterogeneous nuclear ribonucleoprotein D like
1	ALS2CL	1.22786411006678e-59	-0.529737475733129	0.02	0.221	2.05323436485366e-55	ENSG00000178038	3	46668995	46693704	-1	protein_coding	ALS2 C-terminal like
1	ATP8B1	1.00563566194243e-53	-0.529861801904977	0.002	0.171	1.68162395390013e-49	ENSG00000081923	18	57646426	57803315	-1	protein_coding	ATPase phospholipid transporting 8B1
1	LGALS3	8.15780809107762e-38	-0.53092553092309	0.028	0.172	1.36414866899e-33	ENSG00000131981	14	55124110	55145423	1	protein_coding	galectin 3
1	TJP1	1.90347233679845e-52	-0.531244710950123	0.007	0.177	3.18298644159437e-48	ENSG00000104067	15	29699367	29968915	-1	protein_coding	tight junction protein 1
1	MAP7D2	8.65471681764517e-60	-0.531542921367726	0.006	0.195	1.44724174624663e-55	ENSG00000184368	X	20006713	20116907	-1	protein_coding	MAP7 domain containing 2
1	HIVEP1	2.82430098727481e-76	-0.532427993589988	0.048	0.309	4.72279611092093e-72	ENSG00000095951	6	12008762	12164999	1	protein_coding	HIVEP zinc finger 1
1	CRELD2	1.68680872946681e-82	-0.53275174973521	0.032	0.302	2.8206815574144e-78	ENSG00000184164	22	49918167	49927540	1	protein_coding	cysteine rich with EGF like domains 2
1	SELENOS	7.84059285227386e-110	-0.533049332256348	0.142	0.538	1.31110393675724e-105	ENSG00000131871	15	101270817	101277500	-1	protein_coding	selenoprotein S
1	FARP1	4.97116883852381e-61	-0.53366604852688	0.004	0.195	8.31278853177951e-57	ENSG00000152767	13	98142562	98455176	1	protein_coding	FERM, ARH/RhoGEF and pleckstrin domain protein 1
1	EWSR1	9.18034831129387e-64	-0.533685991365787	0.034	0.257	1.53513784461456e-59	ENSG00000182944	22	29268009	29300525	1	protein_coding	EWS RNA binding protein 1
1	TMEM86A	2.00011009038086e-51	-0.534222671285318	0.005	0.17	3.34458409313487e-47	ENSG00000151117	11	18693122	18704785	1	protein_coding	transmembrane protein 86A
1	LOC101797715	3.74192724262471e-83	-0.534792032650298	0.076	0.372	6.25725073511704e-79	NA	NA	NA	NA	NA	NA	NA
1	DGKZ	2.84388826954454e-54	-0.534809443353341	0.009	0.187	4.75554996433238e-50	ENSG00000149091	11	46332905	46380554	1	protein_coding	diacylglycerol kinase zeta
1	LOC101800056	2.44789875767549e-59	-0.534817983400165	0.009	0.201	4.09337630258496e-55	NA	NA	NA	NA	NA	NA	NA
1	DUSP7	4.04659953993668e-39	-0.53495048659766	0.007	0.138	6.76672375068212e-35	ENSG00000164086	3	52048919	52056571	-1	protein_coding	dual specificity phosphatase 7
1	CHST7	2.94357423785334e-35	-0.535289076521169	0.016	0.144	4.92224484053835e-31	ENSG00000147119	X	46573765	46598496	1	protein_coding	carbohydrate sulfotransferase 7
1	RHOU	3.71153213019882e-60	-0.536016337137716	0.002	0.19	6.20642402811846e-56	ENSG00000116574	1	228735479	228746664	1	protein_coding	ras homolog family member U
1	TBL1X	3.65002544903931e-71	-0.536051769234302	0.024	0.257	6.10357255588353e-67	ENSG00000101849	X	9463320	9741037	1	protein_coding	transducin beta like 1 X-linked
1	SC5D	3.32679966962618e-69	-0.536355248723391	0.006	0.22	5.5630744075489e-65	ENSG00000109929	11	121292681	121313410	1	protein_coding	sterol-C5-desaturase
1	USP25	7.67026163723282e-67	-0.536355260801183	0.009	0.22	1.28262115097807e-62	ENSG00000155313	21	15729982	15880064	1	protein_coding	ubiquitin specific peptidase 25
1	NCOA7	8.17501208512077e-62	-0.536585748821681	0.048	0.275	1.3670255208739e-57	ENSG00000111912	6	125781161	125932034	1	protein_coding	nuclear receptor coactivator 7
1	METRNL	4.86090168685196e-57	-0.536675493196244	0.006	0.187	8.12839980075385e-53	ENSG00000176845	17	83079609	83095122	1	protein_coding	meteorin like, glial cell differentiation regulator
1	LOC101795651	8.9035938829304e-48	-0.536827750542662	0.008	0.167	1.48885896910362e-43	NA	NA	NA	NA	NA	NA	NA
1	TRPS1	8.47209522063927e-39	-0.537391511859197	0.002	0.128	1.4167037627953e-34	ENSG00000104447	8	115408496	115809673	-1	protein_coding	transcriptional repressor GATA binding 1
1	SH3BGRL3	7.51971792513645e-68	-0.537831346394794	0.027	0.255	1.25744723144132e-63	ENSG00000142669	1	26280086	26281522	1	protein_coding	SH3 domain binding glutamate rich protein like 3
1	HIVEP3	1.13448089052187e-44	-0.537932988295043	0.011	0.164	1.89707894513066e-40	ENSG00000127124	1	41506365	42035925	-1	protein_coding	HIVEP zinc finger 3
1	LOC101804258	4.67669052246517e-52	-0.538682388433116	0.003	0.169	7.82036189166626e-48	NA	NA	NA	NA	NA	NA	NA
1	TOMM5	1.07188598183776e-86	-0.539151373056007	0.022	0.294	1.79240773882911e-82	ENSG00000175768	9	37582646	37592604	-1	protein_coding	translocase of outer mitochondrial membrane 5
1	GOLIM4	1.63836220597117e-67	-0.539171636303496	0.016	0.235	2.73966928082499e-63	ENSG00000173905	3	168008689	168095924	-1	protein_coding	golgi integral membrane protein 4
1	RPS6KA3	5.73325425149015e-75	-0.539270293731748	0.018	0.259	9.58714775934183e-71	ENSG00000177189	X	20149911	20267519	-1	protein_coding	ribosomal protein S6 kinase A3
1	FGFR2	4.90649309293813e-61	-0.539527324171106	0.011	0.209	8.20463775001115e-57	ENSG00000066468	10	121478332	121598458	-1	protein_coding	fibroblast growth factor receptor 2
1	CMTM6	5.81094602114036e-49	-0.540176951067212	0.053	0.248	9.71706393655091e-45	ENSG00000091317	3	32481312	32502852	-1	protein_coding	CKLF like MARVEL transmembrane domain containing 6
1	LOC101805234	1.44021985375296e-28	-0.540282607929037	0.011	0.115	2.4083356394457e-24	NA	NA	NA	NA	NA	NA	NA
1	RRAS2	9.60253314513195e-87	-0.541179889910523	0.072	0.377	1.60573559252896e-82	ENSG00000133818	11	14277922	14364506	-1	protein_coding	RAS related 2
1	PPARD	6.1669355657564e-66	-0.541616273160257	0.015	0.228	1.03123496530579e-61	ENSG00000112033	6	35342558	35428191	1	protein_coding	peroxisome proliferator activated receptor delta
1	TPRN	5.59437727371979e-69	-0.542712849294378	0.008	0.225	9.35491767711424e-65	ENSG00000176058	9	137191617	137204193	-1	protein_coding	taperin
1	REEP6	3.14566714494328e-43	-0.542817685696353	0.011	0.159	5.26018459977415e-39	ENSG00000115255	19	1491166	1497927	1	protein_coding	receptor accessory protein 6
1	DUSP5	1.28220113745206e-42	-0.542990818774295	0.014	0.162	2.14409674204734e-38	ENSG00000138166	10	110497907	110511533	1	protein_coding	dual specificity phosphatase 5
1	ANXA8L1	1.298685088733e-44	-0.543458249079243	0.036	0.207	2.17166120537932e-40	ENSG00000264230	10	46375627	46391784	1	protein_coding	annexin A8 like 1
1	LOC106017641	6.63880064595265e-41	-0.543653743678115	0.002	0.134	1.1101402440162e-36	NA	NA	NA	NA	NA	NA	NA
1	DNAJC10	1.22136089840267e-72	-0.544234372152518	0.013	0.243	2.04235969430894e-68	ENSG00000077232	2	182716255	182794464	1	protein_coding	DnaJ heat shock protein family (Hsp40) member C10
1	POLG2	4.58171221570813e-118	-0.545176534228756	0.117	0.505	7.66153916710714e-114	ENSG00000256525	17	64477785	64497054	-1	protein_coding	DNA polymerase gamma 2, accessory subunit
1	TMEM213	2.60808320230117e-48	-0.545947176570426	0.017	0.185	4.36123673088801e-44	ENSG00000214128	7	138797952	138838101	1	protein_coding	transmembrane protein 213
1	CTDSPL	4.33224913402822e-82	-0.546369015180367	0.076	0.372	7.24438700192199e-78	ENSG00000144677	3	37861880	37984469	1	protein_coding	CTD small phosphatase like
1	LOC101802153	1.18082942665692e-77	-0.546834278269588	0.025	0.274	1.9745829672557e-73	NA	NA	NA	NA	NA	NA	NA
1	ENTPD1	1.65110655095792e-46	-0.54684466091127	0.011	0.167	2.76098037451183e-42	ENSG00000138185	10	95711779	95877266	1	protein_coding	ectonucleoside triphosphate diphosphohydrolase 1
1	UBE2J1	3.39624509123043e-59	-0.547089543123311	0.016	0.213	5.67920104155552e-55	ENSG00000198833	6	89326625	89352722	-1	protein_coding	ubiquitin conjugating enzyme E2 J1
1	STOX2	6.65857334169888e-53	-0.547195763468342	0.007	0.178	1.11344663419889e-48	ENSG00000173320	4	183797692	184023526	1	protein_coding	storkhead box 2
1	RAN	5.94982476927706e-115	-0.54723315203629	0.105	0.494	9.9492969791851e-111	ENSG00000132341	12	130872037	130877678	1	protein_coding	RAN, member RAS oncogene family
1	HEYL	9.46064364577283e-49	-0.547988081833875	0.011	0.174	1.58200883044613e-44	ENSG00000163909	1	39623435	39639643	-1	protein_coding	hes related family bHLH transcription factor with YRPW motif like
1	SOX17	3.88222890019386e-43	-0.547993196454517	0.011	0.159	6.49186316690418e-39	ENSG00000164736	8	54457935	54460892	1	protein_coding	SRY-box transcription factor 17
1	SAMHD1	1.76507060383481e-50	-0.548035525384673	0.006	0.17	2.95155106373256e-46	ENSG00000101347	20	36890229	36951893	-1	protein_coding	SAM and HD domain containing deoxynucleoside triphosphate triphosphohydrolase 1
1	PANK3	2.41135660796976e-67	-0.548071920424169	0.026	0.253	4.03227051984703e-63	ENSG00000120137	5	168548495	168579368	-1	protein_coding	pantothenate kinase 3
1	IRF2BP2	1.68818173979058e-81	-0.54901873962277	0.057	0.34	2.82297750527781e-77	ENSG00000168264	1	234604269	234610178	-1	protein_coding	interferon regulatory factor 2 binding protein 2
1	SYNCRIP	8.45094291071098e-104	-0.549188903832437	0.064	0.406	1.41316667352909e-99	ENSG00000135316	6	85607779	85644063	-1	protein_coding	synaptotagmin binding cytoplasmic RNA interacting protein
1	EMP2	1.10203006749167e-86	-0.549413233654996	0.025	0.301	1.84281467885957e-82	ENSG00000213853	16	10528422	10580632	-1	protein_coding	epithelial membrane protein 2
1	ETFA	2.29612612189033e-94	-0.549521197871178	0.022	0.31	3.83958210102501e-90	ENSG00000140374	15	76215353	76311472	-1	protein_coding	electron transfer flavoprotein subunit alpha
1	ITPRID2	4.62365790440063e-56	-0.549868858572414	0.002	0.177	7.73168074773873e-52	ENSG00000138434	2	181891730	181930738	1	protein_coding	ITPR interacting domain containing 2
1	SMDT1	1.08319692191317e-77	-0.549931222716774	0.141	0.454	1.8113218928232e-73	ENSG00000183172	22	42079691	42084284	1	protein_coding	single-pass membrane protein with aspartate rich tail 1
1	ZFAND2A	1.98948542877087e-11	-0.549996213350668	0.401	0.524	3.32681753399066e-07	ENSG00000178381	7	1152071	1160759	-1	protein_coding	zinc finger AN1-type containing 2A
1	FUT4	3.73607926744763e-35	-0.550283541264958	0.011	0.133	6.24747175102593e-31	ENSG00000196371	11	94543921	94549895	1	protein_coding	fucosyltransferase 4
1	PHF20	7.27895331634794e-85	-0.551237270511783	0.062	0.358	1.2171865735597e-80	ENSG00000025293	20	35771974	35950370	1	protein_coding	PHD finger protein 20
1	MGST2	5.54784876424091e-84	-0.551277709147887	0.034	0.31	9.27711270356366e-80	ENSG00000085871	4	139665768	139740745	1	protein_coding	microsomal glutathione S-transferase 2
1	MXRA7	1.02486990093792e-62	-0.551324862594144	0.016	0.222	1.71378744834838e-58	ENSG00000182534	17	76672551	76711004	-1	protein_coding	matrix remodeling associated 7
1	PRSS23	4.45960849603155e-24	-0.551638311343212	0.014	0.105	7.45735732706397e-20	ENSG00000150687	11	86791059	86952910	1	protein_coding	serine protease 23
1	GNPNAT1	3.92985647415922e-67	-0.551869844624967	0.025	0.25	6.57150599608905e-63	ENSG00000100522	14	52775193	52791668	-1	protein_coding	glucosamine-phosphate N-acetyltransferase 1
1	EXOC3	5.65928836500607e-68	-0.551904575206353	0.044	0.285	9.46346200396316e-64	ENSG00000180104	5	443175	471937	1	protein_coding	exocyst complex component 3
1	DDRGK1	4.06666672423853e-77	-0.552772929499325	0.098	0.387	6.80028009627168e-73	ENSG00000198171	20	3190350	3204685	-1	protein_coding	DDRGK domain containing 1
1	LOC101796191	8.47391025776065e-50	-0.552841026072394	0.014	0.183	1.41700727330274e-45	NA	NA	NA	NA	NA	NA	NA
1	RIPOR1	3.88234901037677e-61	-0.553702212047555	0.003	0.194	6.49206401515203e-57	ENSG00000039523	16	67518418	67546788	1	protein_coding	RHO family interacting cell polarization regulator 1
1	UGCG	2.11830268523574e-71	-0.553718197542415	0.02	0.252	3.54222575025121e-67	ENSG00000148154	9	111896814	111935369	1	protein_coding	UDP-glucose ceramide glucosyltransferase
1	ACVR1B	1.05456869028324e-71	-0.553826505240127	0.016	0.244	1.76344976389163e-67	ENSG00000135503	12	51951699	51997078	1	protein_coding	activin A receptor type 1B
1	BICD2	1.11223455235927e-67	-0.554670157355894	0.009	0.222	1.85987861845516e-63	ENSG00000185963	9	92711363	92764833	-1	protein_coding	BICD cargo adaptor 2
1	AFF1	2.26990105163967e-92	-0.554675479536976	0.064	0.374	3.79572853855185e-88	ENSG00000172493	4	86935002	87141039	1	protein_coding	AF4/FMR2 family member 1
1	TPD52	6.7277661493895e-74	-0.554936464842574	0.007	0.233	1.12501705550091e-69	ENSG00000076554	8	80034745	80231232	-1	protein_coding	tumor protein D52
1	FAM13C	2.031107727203e-37	-0.555309648653311	0.007	0.132	3.39641834142885e-33	ENSG00000148541	10	59246130	59363181	-1	protein_coding	family with sequence similarity 13 member C
1	RAB11B	1.24195411713211e-91	-0.555401254952429	0.037	0.333	2.07679567466832e-87	ENSG00000185236	19	8389981	8404434	1	protein_coding	RAB11B, member RAS oncogene family
1	IPO5	5.22906862261565e-83	-0.555558549658906	0.013	0.268	8.74404855073789e-79	ENSG00000065150	13	97953658	98024296	1	protein_coding	importin 5
1	MFSD6	7.06481884058448e-73	-0.555791240054262	0.014	0.245	1.18137900652254e-68	ENSG00000151690	2	190408355	190509205	1	protein_coding	major facilitator superfamily domain containing 6
1	CHD4	8.87750462657097e-95	-0.555907491613728	0.087	0.422	1.4844963236552e-90	ENSG00000111642	12	6570082	6614524	-1	protein_coding	chromodomain helicase DNA binding protein 4
1	TAF1D	9.59817165485613e-60	-0.555997933091062	0.011	0.203	1.60500626412504e-55	ENSG00000166012	11	93729948	93784391	-1	protein_coding	TATA-box binding protein associated factor, RNA polymerase I subunit D
1	CD47	6.56859664696804e-89	-0.556218551967688	0.103	0.427	1.098400731306e-84	ENSG00000196776	3	108043091	108091862	-1	protein_coding	CD47 molecule
1	LOC101793891	6.77667523925608e-42	-0.556358079070315	0.002	0.138	1.1331956335084e-37	NA	NA	NA	NA	NA	NA	NA
1	CHKA	1.64509298679531e-58	-0.556716364075004	0.016	0.212	2.75092449251912e-54	ENSG00000110721	11	68052859	68121444	-1	protein_coding	choline kinase alpha
1	RSPH1	3.68490760439429e-17	-0.557140520724343	0.03	0.106	6.16190249606813e-13	ENSG00000160188	21	42472486	42496246	-1	protein_coding	radial spoke head component 1
[truncated: 67,372 more rows]
