# Supplementary material for: Cell Heterogeneity Analysis Revealed the Key Role of Fibroblasts in the Magnum Regression of Ducks
Source: Animals (Basel). 2024 Apr 1;14(7):1072. doi: 10.3390/ani14071072 (PMC11011120; doi:10.3390/ani14071072)
Supplement: Supplementary file 1 [file animals-14-01072-s001.zip › Supplementary Table S5.xls]

## Sheet: cluster 6
cell label	orig.ident	nCount_RNA	nFeature_RNA	sample	group	percent.Mito	percent.Ribo	RNA_snn_res.0.8	seurat_clusters
O_C_AAACCCATCGTAGAGG-1	O_C	3735	1178	O_C	O_C	1.95448	4.41767	6	6
O_C_AAACGAAAGCTTTCCC-1	O_C	14215	3116	O_C	O_C	0.429124	14.5902	6	6
O_C_AAAGAACTCACTGATG-1	O_C	14674	3455	O_C	O_C	0.183999	11.9122	6	6
O_C_AAAGGGCGTGTTGCCG-1	O_C	1404	387	O_C	O_C	8.26211	2.35043	6	6
O_C_AAAGGTAAGGTACCTT-1	O_C	11836	2849	O_C	O_C	0.405542	16.8638	6	6
O_C_AACAAAGGTCATTGCA-1	O_C	6784	2271	O_C	O_C	0.678066	8.15153	6	6
O_C_AACAACCTCCATGATG-1	O_C	2265	683	O_C	O_C	1.766	2.64901	6	6
O_C_AACACACCACATCCCT-1	O_C	2747	1307	O_C	O_C	3.20349	4.98726	6	6
O_C_AACCAACTCGACCACG-1	O_C	14030	3040	O_C	O_C	0.349252	15.417	6	6
O_C_AACCATGGTGAGTTGG-1	O_C	934	491	O_C	O_C	1.606	26.7666	6	6
O_C_AACCCAACAAACAGGC-1	O_C	2279	516	O_C	O_C	2.45722	2.15007	6	6
O_C_AACCCAAGTACAGCGA-1	O_C	7916	2348	O_C	O_C	0.328449	13.7064	6	6
O_C_AACCCAATCGCAATTG-1	O_C	9460	2512	O_C	O_C	0.38055	13.8055	6	6
O_C_AACGAAAGTTTGACAC-1	O_C	24172	3980	O_C	O_C	0.579183	14.1776	6	6
O_C_AACGAAATCAGGAAGC-1	O_C	19663	3811	O_C	O_C	0.355999	16.9201	6	6
O_C_AACGGGATCGCCAATA-1	O_C	16559	3366	O_C	O_C	0.277795	16.8307	6	6
O_C_AAGACAAGTTGGCCGT-1	O_C	2506	1034	O_C	O_C	0	16.8396	6	6
O_C_AAGCATCAGAAGGATG-1	O_C	8698	3091	O_C	O_C	1.36813	10.6231	6	6
O_C_AAGCGAGTCACTTGGA-1	O_C	9036	2558	O_C	O_C	0.475874	16.8659	6	6
O_C_AAGCGAGTCTTCTAAC-1	O_C	11711	3202	O_C	O_C	0.546495	12.7231	6	6
O_C_AAGGTAAGTAGCGCCT-1	O_C	9793	2724	O_C	O_C	0.22465	10.2624	6	6
O_C_AAGTACCAGGTCCCGT-1	O_C	12277	3026	O_C	O_C	0.496864	12.2343	6	6
O_C_AAGTACCTCCGCGAGT-1	O_C	12834	3113	O_C	O_C	0.459716	17.0251	6	6
O_C_AAGTCGTGTCCTTTGC-1	O_C	10280	2753	O_C	O_C	0.272374	13.9105	6	6
O_C_AATAGAGCAATTCTTC-1	O_C	2620	694	O_C	O_C	3.24427	1.98473	6	6
O_C_AATCGACAGTTGCCCG-1	O_C	9297	2572	O_C	O_C	1.38754	14.1551	6	6
O_C_AATCGTGAGTGTAGAT-1	O_C	5273	1773	O_C	O_C	2.25678	12.6114	6	6
O_C_AATCGTGCAGAGTTGG-1	O_C	12641	2912	O_C	O_C	0.466735	20.0222	6	6
O_C_AATTCCTAGAACTGAT-1	O_C	9943	2716	O_C	O_C	0.201147	10.1881	6	6
O_C_AATTCCTCAATTGCGT-1	O_C	6308	2144	O_C	O_C	0.11097	10.8434	6	6
O_C_ACAAAGACAGCACGAA-1	O_C	1453	599	O_C	O_C	0	31.0392	6	6
O_C_ACAAAGACATAACAGA-1	O_C	4045	1528	O_C	O_C	1.43387	11.0507	6	6
O_C_ACAACCAAGGTCTGGA-1	O_C	8685	2481	O_C	O_C	0.679332	19.2401	6	6
O_C_ACAAGCTGTTATGTCG-1	O_C	8476	2134	O_C	O_C	0.861255	15.3138	6	6
O_C_ACACTGACACCGCTGA-1	O_C	9775	2455	O_C	O_C	1.16624	15.3657	6	6
O_C_ACAGGGAAGCTGAGTG-1	O_C	18980	2558	O_C	O_C	0.337197	10.2002	6	6
O_C_ACAGGGACACACGGTC-1	O_C	10222	2920	O_C	O_C	0.430444	13.8623	6	6
O_C_ACATCGACATGACTAC-1	O_C	11474	2970	O_C	O_C	0.339899	13.2735	6	6
O_C_ACCAAACCAGTTGTCA-1	O_C	14231	3614	O_C	O_C	1.0962	9.0858	6	6
O_C_ACCAAACGTCCAACGC-1	O_C	8579	2643	O_C	O_C	0.38466	16.3073	6	6
O_C_ACCAAACGTCGAGTTT-1	O_C	555	342	O_C	O_C	1.98198	10.6306	6	6
O_C_ACCAACATCTGAATGC-1	O_C	13805	3278	O_C	O_C	0.282506	9.01847	6	6
O_C_ACCATTTTCCAGCACG-1	O_C	12767	3270	O_C	O_C	0.28981	13.2294	6	6
O_C_ACCGTTCAGTCATTGC-1	O_C	13985	3507	O_C	O_C	0.572041	16.4891	6	6
O_C_ACGATCACAAGCTACT-1	O_C	17566	4351	O_C	O_C	0.352955	13.7595	6	6
O_C_ACGGAAGTCTCGACCT-1	O_C	11889	2835	O_C	O_C	0.723358	15.7288	6	6
O_C_ACGGGTCAGACTGTTC-1	O_C	13584	2839	O_C	O_C	0.463781	17.6163	6	6
O_C_ACGGTCGTCGTGACTA-1	O_C	12532	3151	O_C	O_C	0.295244	17.7067	6	6
O_C_ACGTAACTCGCAGTCG-1	O_C	2652	678	O_C	O_C	2.5641	1.77225	6	6
O_C_ACGTACAAGCTGACTT-1	O_C	11674	3322	O_C	O_C	0.967963	13.5001	6	6
O_C_ACGTAGTTCCGGACGT-1	O_C	648	309	O_C	O_C	15.5864	5.8642	6	6
O_C_ACGTAGTTCTCCGATC-1	O_C	13663	3149	O_C	O_C	0.395228	14.7698	6	6
O_C_ACTATGGGTGTTTGCA-1	O_C	11226	2548	O_C	O_C	0.63246	13.2371	6	6
O_C_ACTATTCTCGTGGCGT-1	O_C	13094	2915	O_C	O_C	0.664426	14.7778	6	6
O_C_ACTCCCAAGTTAACAG-1	O_C	14514	3155	O_C	O_C	0.179137	17.0112	6	6
O_C_ACTCCCAGTGTTAACC-1	O_C	5037	1411	O_C	O_C	1.29045	6.94858	6	6
O_C_ACTGTCCAGGTCGAGT-1	O_C	13817	3180	O_C	O_C	0.499385	18.2384	6	6
O_C_ACTGTCCTCCAGGACC-1	O_C	5535	1507	O_C	O_C	3.0533	4.85998	6	6
O_C_ACTGTGATCCCAACTC-1	O_C	11014	2881	O_C	O_C	0.835301	10.2234	6	6
O_C_ACTTATCCAGCAATTC-1	O_C	998	562	O_C	O_C	0.801603	25.2505	6	6
O_C_ACTTCGCAGGGCCTCT-1	O_C	18015	3741	O_C	O_C	0.244241	14.2992	6	6
O_C_ACTTTCATCACTGTCC-1	O_C	5131	1342	O_C	O_C	1.85149	2.55311	6	6
O_C_ACTTTGTCAAGATTGA-1	O_C	1943	711	O_C	O_C	23.6747	2.93361	6	6
O_C_AGAAATGGTCGTCAGC-1	O_C	2667	1021	O_C	O_C	6.3742	9.97375	6	6
O_C_AGACACTCATCAACCA-1	O_C	13213	2925	O_C	O_C	0.370847	15.7118	6	6
O_C_AGACAGGTCTAGACAC-1	O_C	13410	2999	O_C	O_C	0.33557	16.689	6	6
O_C_AGACCATCACTAACCA-1	O_C	12335	3061	O_C	O_C	0.397244	15.4682	6	6
O_C_AGACTCACATCTCAAG-1	O_C	16424	3499	O_C	O_C	0.273989	10.1802	6	6
O_C_AGAGAATGTACCTAAC-1	O_C	11420	3235	O_C	O_C	0.411559	11.4011	6	6
O_C_AGAGAATTCTACGGTA-1	O_C	10942	3123	O_C	O_C	0.319868	15.9112	6	6
O_C_AGAGAGCGTCTCACAA-1	O_C	2006	725	O_C	O_C	1.09671	17.0489	6	6
O_C_AGATAGACAGATCCTA-1	O_C	12193	2724	O_C	O_C	0.311654	19.9459	6	6
O_C_AGATGCTAGAACTTCC-1	O_C	14409	3448	O_C	O_C	0.215143	9.87577	6	6
O_C_AGATGCTTCAGTCCGG-1	O_C	13270	2933	O_C	O_C	0.761115	18.1839	6	6
O_C_AGCGCCAGTGAAGCGT-1	O_C	12258	3028	O_C	O_C	0.399739	14.2438	6	6
O_C_AGCTACAAGAGAAGGT-1	O_C	1317	761	O_C	O_C	5.31511	6.75778	6	6
O_C_AGGAATAAGTCTCTGA-1	O_C	7278	2002	O_C	O_C	0.632042	11.4042	6	6
O_C_AGGACGAGTGGTCTCG-1	O_C	10079	2863	O_C	O_C	0.287727	13.0469	6	6
O_C_AGGACGATCGAGAACG-1	O_C	11045	3461	O_C	O_C	0.525124	13.7257	6	6
O_C_AGGACTTAGGCGAACT-1	O_C	4068	1753	O_C	O_C	0.589971	7.32547	6	6
O_C_AGGACTTGTGGTAACG-1	O_C	9700	2823	O_C	O_C	0.587629	9.34021	6	6
O_C_AGGAGGTAGCACTCGC-1	O_C	12047	3228	O_C	O_C	0.60596	8.29252	6	6
O_C_AGGCATTCATCAGCGC-1	O_C	10702	2660	O_C	O_C	0.383106	13.5115	6	6
O_C_AGGCCACAGTGTTGAA-1	O_C	8717	2545	O_C	O_C	1.17013	15.7623	6	6
O_C_AGGCCACGTTGGCCTG-1	O_C	10960	2845	O_C	O_C	0.510949	14.3978	6	6
O_C_AGGCTGCTCCATCTCG-1	O_C	4025	1532	O_C	O_C	0.645963	7.42857	6	6
O_C_AGGGTGAAGTCTCTGA-1	O_C	6205	1992	O_C	O_C	6.18856	23.9162	6	6
O_C_AGGGTGACACCTATCC-1	O_C	12075	3485	O_C	O_C	0.496894	12.5466	6	6
O_C_AGGTTGTGTCGGCCTA-1	O_C	14818	3244	O_C	O_C	0.776083	12.6738	6	6
O_C_AGTAACCTCAGCAGAG-1	O_C	10065	2705	O_C	O_C	0.546448	12.2106	6	6
O_C_AGTACTGTCTGCTTAT-1	O_C	8340	2152	O_C	O_C	0.767386	20.2638	6	6
O_C_AGTAGCTAGGAACATT-1	O_C	9691	2392	O_C	O_C	0.660407	16.7475	6	6
O_C_AGTGACTCAAATAGCA-1	O_C	7681	2180	O_C	O_C	1.32795	15.9484	6	6
O_C_AGTGACTTCTTCCTAA-1	O_C	8578	2438	O_C	O_C	1.49219	10.9349	6	6
O_C_AGTGCCGGTAGCGTCC-1	O_C	10383	2646	O_C	O_C	1.06906	16.633	6	6
O_C_AGTGTTGGTTGACTGT-1	O_C	10498	2753	O_C	O_C	0.466756	11.8594	6	6
O_C_AGTTAGCTCAGTCATG-1	O_C	26345	5064	O_C	O_C	0.292276	18.0641	6	6
O_C_AGTTCGAAGAGTCAAT-1	O_C	4943	2024	O_C	O_C	2.16468	10.965	6	6
O_C_ATAGACCCAAGATTGA-1	O_C	1449	415	O_C	O_C	5.17598	4.83092	6	6
O_C_ATAGAGAAGAAGGTAG-1	O_C	3972	1183	O_C	O_C	2.19033	11.6566	6	6
O_C_ATATCCTCAAGTCGTT-1	O_C	603	342	O_C	O_C	0.829187	10.2819	6	6
O_C_ATATCCTGTATCGATC-1	O_C	1941	976	O_C	O_C	7.2643	4.17311	6	6
O_C_ATATCCTGTTGCATCA-1	O_C	9773	2513	O_C	O_C	0.491149	14.4684	6	6
O_C_ATCATTCGTGTCACAT-1	O_C	5578	1435	O_C	O_C	2.86841	6.90212	6	6
O_C_ATCATTCTCGATAACC-1	O_C	1246	719	O_C	O_C	7.86517	3.61156	6	6
O_C_ATCCACCAGAGGTTTA-1	O_C	11279	2845	O_C	O_C	0.60289	12.3504	6	6
O_C_ATCCCTGGTCCTGGGT-1	O_C	2879	631	O_C	O_C	5.10594	2.95241	6	6
O_C_ATCCTATCAGGTCAGA-1	O_C	8554	2407	O_C	O_C	0.678045	15.6535	6	6
O_C_ATCCTATTCTGGACCG-1	O_C	3392	1267	O_C	O_C	1.35613	4.51061	6	6
O_C_ATCGATGAGGGTATAT-1	O_C	9738	2508	O_C	O_C	0.462107	18.6178	6	6
O_C_ATCTCTAGTCGCATGC-1	O_C	3038	904	O_C	O_C	5.56287	2.17248	6	6
O_C_ATCTTCAGTTAGAAGT-1	O_C	8007	1953	O_C	O_C	0.337205	11.2402	6	6
O_C_ATCTTCATCATAGAGA-1	O_C	2804	929	O_C	O_C	4.42225	2.03281	6	6
O_C_ATCTTCATCTCGCGTT-1	O_C	2798	1126	O_C	O_C	1.10793	14.6891	6	6
O_C_ATGACCATCGGAATTC-1	O_C	12001	3287	O_C	O_C	1.61653	8.73261	6	6
O_C_ATGAGGGCATCCCACT-1	O_C	21624	3786	O_C	O_C	0.439327	15.8343	6	6
O_C_ATGAGTCCATCCTAAG-1	O_C	12772	3214	O_C	O_C	0.274037	18.0708	6	6
O_C_ATGCATGCAATGCAAA-1	O_C	1803	576	O_C	O_C	2.44038	2.49584	6	6
O_C_ATGCCTCCATAATGAG-1	O_C	2807	1212	O_C	O_C	1.03313	15.8888	6	6
O_C_ATGGTTGCATGTGGCC-1	O_C	14214	3477	O_C	O_C	0.499508	12.7269	6	6
O_C_ATGGTTGGTTTCGATG-1	O_C	13072	2862	O_C	O_C	0.879743	15.1163	6	6
O_C_ATGTCCCCATCTCCCA-1	O_C	2517	905	O_C	O_C	1.8673	3.25785	6	6
O_C_ATGTCTTGTCGAATTC-1	O_C	10514	2814	O_C	O_C	0.542134	11.7082	6	6
O_C_ATTACCTTCATCGGGC-1	O_C	2483	749	O_C	O_C	6.48409	2.6178	6	6
O_C_ATTACTCTCTAGACCA-1	O_C	9048	2383	O_C	O_C	0.5084	14.0141	6	6
O_C_ATTCACTAGCCGTTGC-1	O_C	16317	3541	O_C	O_C	0.563829	16.1978	6	6
O_C_ATTCCATGTAGAGCTG-1	O_C	13421	3627	O_C	O_C	1.52001	13.0169	6	6
O_C_ATTCCATGTGCGGATA-1	O_C	14225	3136	O_C	O_C	0.625659	16.4218	6	6
O_C_ATTCCTACATAGATCC-1	O_C	10153	2486	O_C	O_C	0.334876	16.4877	6	6
O_C_ATTCTACTCTCTCTTC-1	O_C	7150	2065	O_C	O_C	0.671329	13.7762	6	6
O_C_ATTCTTGCAGTTTCAG-1	O_C	12139	2916	O_C	O_C	0.568416	18.3294	6	6
O_C_ATTTCACGTTCCAGGC-1	O_C	11909	3137	O_C	O_C	1.10001	10.6642	6	6
O_C_CAAAGAACATTAGGCT-1	O_C	10023	2699	O_C	O_C	0.658485	9.09907	6	6
O_C_CAAAGAATCAGACAAA-1	O_C	10150	2834	O_C	O_C	0.325123	12.867	6	6
O_C_CAACAGTTCCGATTAG-1	O_C	1174	712	O_C	O_C	5.36627	5.36627	6	6
O_C_CAACCAACATCCAATG-1	O_C	3551	829	O_C	O_C	2.11208	2.42185	6	6
O_C_CAACGGCAGAAATCCA-1	O_C	1245	441	O_C	O_C	8.19277	26.1847	6	6
O_C_CAACGGCAGTAAGAGG-1	O_C	1479	468	O_C	O_C	16.0243	3.78634	6	6
O_C_CAAGACTGTATGACAA-1	O_C	1802	610	O_C	O_C	3.44062	2.55272	6	6
O_C_CAAGACTTCCACACCT-1	O_C	4333	1564	O_C	O_C	1.36164	4.86961	6	6
O_C_CAAGGGACAAGCACAG-1	O_C	2839	1163	O_C	O_C	4.43818	2.99401	6	6
O_C_CACAACACATGCGTGC-1	O_C	795	426	O_C	O_C	1.00629	23.8994	6	6
O_C_CACCAAAAGCGAAACC-1	O_C	2153	798	O_C	O_C	3.90153	7.98885	6	6
O_C_CACCAAAAGCGGACAT-1	O_C	12510	2953	O_C	O_C	0.367706	20.3917	6	6
O_C_CACCGTTAGAGTCGAC-1	O_C	3190	1484	O_C	O_C	5.95611	3.04075	6	6
O_C_CACCGTTGTAGCGTAG-1	O_C	14241	3046	O_C	O_C	0.554736	16.4736	6	6
O_C_CACCGTTGTGCCTGCA-1	O_C	12146	3162	O_C	O_C	0.370492	13.6424	6	6
O_C_CACGAATAGACAACTA-1	O_C	17883	3719	O_C	O_C	0.369066	15.6797	6	6
O_C_CACGGGTGTTGTTTGG-1	O_C	13483	3079	O_C	O_C	2.26952	13.8471	6	6
O_C_CACTAAGTCATGCCGG-1	O_C	6125	1826	O_C	O_C	1.40408	10.9878	6	6
O_C_CACTGAAAGCGGGTAT-1	O_C	15287	3411	O_C	O_C	0.941977	20.3179	6	6
O_C_CACTGGGAGATTGGGC-1	O_C	9369	2490	O_C	O_C	0.512328	8.65621	6	6
O_C_CACTGTCAGTAGCCAG-1	O_C	11863	2775	O_C	O_C	0.39619	13.049	6	6
O_C_CACTGTCTCCCAATAG-1	O_C	6356	1727	O_C	O_C	0.660793	20.107	6	6
O_C_CACTTCGTCAAGAGTA-1	O_C	12109	2911	O_C	O_C	0.594599	17.6811	6	6
O_C_CACTTCGTCGGCTGGT-1	O_C	9464	2537	O_C	O_C	0.69738	14.7401	6	6
O_C_CAGATACTCAGACCTA-1	O_C	12865	2741	O_C	O_C	1.00272	10.7967	6	6
O_C_CAGCAATAGCTAATCC-1	O_C	8649	2645	O_C	O_C	1.52619	10.1515	6	6
O_C_CAGCAATTCTGAGCAT-1	O_C	9938	2830	O_C	O_C	0.563494	16.3413	6	6
O_C_CAGCACGTCATGCGGC-1	O_C	11471	2710	O_C	O_C	0.470752	16.3543	6	6
O_C_CAGGCCAAGACTCTAC-1	O_C	3400	1266	O_C	O_C	1.82353	2.29412	6	6
O_C_CAGGCCAAGTCGTCTA-1	O_C	14028	3057	O_C	O_C	0.499002	19.8318	6	6
O_C_CAGGCCACATAATCGC-1	O_C	3432	1221	O_C	O_C	0.815851	15.9091	6	6
O_C_CAGGCCATCGCGGACT-1	O_C	11808	2887	O_C	O_C	0.609756	13.7788	6	6
O_C_CAGGTATTCACGGGCT-1	O_C	7936	2338	O_C	O_C	3.2006	10.1436	6	6
O_C_CATAAGCAGGGATGTC-1	O_C	6282	1645	O_C	O_C	2.5788	4.13881	6	6
O_C_CATACAGAGCGTTAGG-1	O_C	7019	2306	O_C	O_C	0.584129	13.1358	6	6
O_C_CATACAGGTTTGTTCT-1	O_C	1760	843	O_C	O_C	8.63636	3.69318	6	6
O_C_CATACCCGTGATATAG-1	O_C	8075	2340	O_C	O_C	1.25077	17.0898	6	6
O_C_CATAGACCATCGATAC-1	O_C	15674	3662	O_C	O_C	0.586959	17.5577	6	6
O_C_CATCCCAAGGCCTGCT-1	O_C	13141	2907	O_C	O_C	0.266342	14.1237	6	6
O_C_CATCGGGCAGTCGCTG-1	O_C	7966	2168	O_C	O_C	0.590008	14.11	6	6
O_C_CATCGGGCATTAGGCT-1	O_C	6555	1616	O_C	O_C	5.03432	11.8688	6	6
O_C_CATCGTCTCGAAGCCC-1	O_C	12883	3039	O_C	O_C	0.46573	15.959	6	6
O_C_CATGCTCAGTCGAATA-1	O_C	8048	2402	O_C	O_C	0.472167	11.2823	6	6
O_C_CATGGATGTAAGGCTG-1	O_C	10616	2622	O_C	O_C	0.73474	18.783	6	6
O_C_CATGGTACACCAAATC-1	O_C	12651	2938	O_C	O_C	0.371512	18.1962	6	6
O_C_CATTCCGAGTTTGCTG-1	O_C	9920	2699	O_C	O_C	1.07863	9.88911	6	6
O_C_CATTCTAAGCGCGTTC-1	O_C	13173	3058	O_C	O_C	0.70599	12.2296	6	6
O_C_CATTGAGGTAGTGCGA-1	O_C	8840	2369	O_C	O_C	0.418552	15.1244	6	6
O_C_CATTGCCAGGTGCGAT-1	O_C	6516	1945	O_C	O_C	1.61142	9.37692	6	6
O_C_CATTGCCCATGTTTGG-1	O_C	6154	2402	O_C	O_C	1.78746	12.1384	6	6
O_C_CATTGCCGTACCGCGT-1	O_C	2295	395	O_C	O_C	2.30937	3.44227	6	6
O_C_CATTTCATCATCAGTG-1	O_C	3906	1089	O_C	O_C	2.45776	2.04813	6	6
O_C_CATTTCATCCACGGGT-1	O_C	12732	3063	O_C	O_C	0.808985	16.486	6	6
O_C_CCAATGAGTGCCTACG-1	O_C	6310	2114	O_C	O_C	0.729002	10.9192	6	6
O_C_CCAATTTGTAATGATG-1	O_C	16551	3494	O_C	O_C	0.31418	18.0533	6	6
O_C_CCACGAGAGTCCTGTA-1	O_C	8312	2666	O_C	O_C	1.43167	12.2834	6	6
O_C_CCACGTTAGAGAGCCT-1	O_C	6721	2102	O_C	O_C	1.20518	15.5036	6	6
O_C_CCACGTTTCCAATCTT-1	O_C	5701	1673	O_C	O_C	2.26276	3.45553	6	6
O_C_CCATAAGAGCGTGAGT-1	O_C	3229	1279	O_C	O_C	0.805203	13.4717	6	6
O_C_CCATAAGCACTCCGGA-1	O_C	5124	1384	O_C	O_C	3.82514	13.1148	6	6
O_C_CCATCACTCGTTAGAC-1	O_C	10967	2843	O_C	O_C	0.328257	14.6166	6	6
O_C_CCCAACTCAAAGACGC-1	O_C	13373	3356	O_C	O_C	0.388843	15.1948	6	6
O_C_CCCAACTTCGACATAC-1	O_C	12668	3415	O_C	O_C	0.434165	11.9119	6	6
O_C_CCCAACTTCGATGGAG-1	O_C	3932	1470	O_C	O_C	1.37335	7.68057	6	6
O_C_CCCGAAGTCACCCTCA-1	O_C	21525	4453	O_C	O_C	0.204413	11.1963	6	6
O_C_CCCTAACCAGGGCTTC-1	O_C	11116	3159	O_C	O_C	0.503778	13.0173	6	6
O_C_CCCTAACTCTACACTT-1	O_C	12634	2818	O_C	O_C	0.372012	15.5216	6	6
O_C_CCCTCAATCTCGCCTA-1	O_C	1137	497	O_C	O_C	12.8408	3.69393	6	6
O_C_CCGATCTGTGCCTTTC-1	O_C	8320	2472	O_C	O_C	0.408654	8.125	6	6
O_C_CCGATCTTCTCTTGCG-1	O_C	9296	2362	O_C	O_C	0.839071	13.1562	6	6
O_C_CCGATGGAGATGTTAG-1	O_C	9162	2706	O_C	O_C	0.643964	14.3528	6	6
O_C_CCGATGGAGTCACTGT-1	O_C	13272	3013	O_C	O_C	0.459614	14.3761	6	6
O_C_CCGCAAGTCTGGGATT-1	O_C	13194	2820	O_C	O_C	0.576019	16.2498	6	6
O_C_CCGGTAGTCTTAGGAC-1	O_C	2772	538	O_C	O_C	8.00866	1.80375	6	6
O_C_CCGTAGGAGCACGGAT-1	O_C	9716	2764	O_C	O_C	0.967476	14.965	6	6
O_C_CCGTAGGAGTGTTGAA-1	O_C	12731	3336	O_C	O_C	0.416307	15.9689	6	6
O_C_CCGTGAGGTTACGGAG-1	O_C	11280	2875	O_C	O_C	0.239362	14.8936	6	6
O_C_CCGTTCAGTAGCCAGA-1	O_C	1695	971	O_C	O_C	4.48378	4.24779	6	6
O_C_CCTACGTGTGGGCTTC-1	O_C	13799	3090	O_C	O_C	0.775419	18.8854	6	6
O_C_CCTCACAGTCTCTCTG-1	O_C	12778	3235	O_C	O_C	0.845203	17.1623	6	6
O_C_CCTCATGAGTGTACAA-1	O_C	12198	2892	O_C	O_C	0.729628	12.0512	6	6
O_C_CCTCATGTCATGGCCG-1	O_C	16486	4048	O_C	O_C	0.412471	8.26762	6	6
O_C_CCTGCATGTTCTCCTG-1	O_C	6108	2208	O_C	O_C	1.62083	13.1794	6	6
O_C_CCTGTTGTCCATTTCA-1	O_C	9887	2714	O_C	O_C	1.44634	12.2686	6	6
O_C_CCTTGTGAGTTAGTAG-1	O_C	1166	645	O_C	O_C	7.20412	6.51801	6	6
O_C_CCTTGTGTCGTGGACC-1	O_C	7704	2207	O_C	O_C	0.402388	13.837	6	6
O_C_CCTTGTGTCTTTGGAG-1	O_C	3247	616	O_C	O_C	10.4096	10.8408	6	6
O_C_CCTTTGGAGTCCTACA-1	O_C	10039	2577	O_C	O_C	0.318757	15.5992	6	6
O_C_CGACAGCAGCTACGTT-1	O_C	11768	3060	O_C	O_C	1.13868	10.2056	6	6
O_C_CGAGGCTTCAAACCCA-1	O_C	16588	3489	O_C	O_C	0.385821	17.1389	6	6
O_C_CGAGTGCCATCCCACT-1	O_C	13689	3084	O_C	O_C	0.613631	14.15	6	6
O_C_CGCATAATCAGTGTCA-1	O_C	5194	1921	O_C	O_C	0.115518	10.4929	6	6
O_C_CGCATAATCGTCTAAG-1	O_C	10525	2948	O_C	O_C	0.807601	11.8955	6	6
O_C_CGCATGGCAGCTACAT-1	O_C	10308	2703	O_C	O_C	0.494761	10.39	6	6
O_C_CGCATGGTCGCTGACG-1	O_C	7975	2354	O_C	O_C	0.677116	14.8589	6	6
O_C_CGCCAGACAATTGTGC-1	O_C	11541	2583	O_C	O_C	1.42102	6.10866	6	6
O_C_CGCCAGAGTTTGCAGT-1	O_C	10155	2612	O_C	O_C	0.364353	16.2678	6	6
O_C_CGGAACCAGTGCAGCA-1	O_C	2072	597	O_C	O_C	18.9189	24.5656	6	6
O_C_CGGAACCGTATCCCAA-1	O_C	13091	3056	O_C	O_C	0.19861	16.2096	6	6
O_C_CGGACACAGACCAAAT-1	O_C	12506	2953	O_C	O_C	0.319846	17.1838	6	6
O_C_CGGACACAGCGTGCTC-1	O_C	10302	2689	O_C	O_C	0.689187	13.7352	6	6
O_C_CGGAGAATCTCTATGT-1	O_C	1539	499	O_C	O_C	11.501	2.2742	6	6
O_C_CGGGTGTCATCGCTAA-1	O_C	1583	872	O_C	O_C	5.36955	5.62224	6	6
O_C_CGGGTGTTCGTGCGAC-1	O_C	15185	3204	O_C	O_C	0.619032	16.5426	6	6
O_C_CGTAGTAAGGAAAGGT-1	O_C	7848	2265	O_C	O_C	0.344037	21.4959	6	6
O_C_CGTAGTAGTGGATGAC-1	O_C	9462	2634	O_C	O_C	0.507292	16.6244	6	6
O_C_CGTCAAACAGACCAGA-1	O_C	3348	985	O_C	O_C	1.85185	2.03106	6	6
O_C_CGTCCATAGGAACATT-1	O_C	9044	2862	O_C	O_C	0.409111	7.47457	6	6
O_C_CGTCCATAGGCCTTCG-1	O_C	8484	2005	O_C	O_C	0.919378	14.0853	6	6
O_C_CGTGATACACGTCGTG-1	O_C	5978	1889	O_C	O_C	0.552024	14.1017	6	6
O_C_CGTTAGACATGTAACC-1	O_C	10851	2709	O_C	O_C	0.387061	15.6852	6	6
O_C_CGTTAGATCATCGACA-1	O_C	3625	1200	O_C	O_C	3.06207	5.46207	6	6
O_C_CTAACTTTCGCTTGCT-1	O_C	11207	3012	O_C	O_C	1.06184	13.6254	6	6
O_C_CTACAGACATCGTGGC-1	O_C	2999	1158	O_C	O_C	1.33378	13.3044	6	6
O_C_CTACCCAGTTCGGCCA-1	O_C	11573	2717	O_C	O_C	0.406118	14.5943	6	6
O_C_CTAGGTATCTCTAGGA-1	O_C	7399	2344	O_C	O_C	0.446006	12.2044	6	6
O_C_CTATAGGTCCCTGGTT-1	O_C	5953	1632	O_C	O_C	1.27667	13.4554	6	6
O_C_CTATCCGAGATACTGA-1	O_C	1292	445	O_C	O_C	7.12074	3.56037	6	6
O_C_CTATCCGCACCAGTTA-1	O_C	1840	922	O_C	O_C	6.19565	3.8587	6	6
O_C_CTCAAGACAGTGACCC-1	O_C	4730	1883	O_C	O_C	5.30655	6.61734	6	6
O_C_CTCAGAAGTACGATGG-1	O_C	22917	2860	O_C	O_C	0.479993	8.98896	6	6
O_C_CTCATGCTCGGAATGG-1	O_C	13938	3206	O_C	O_C	0.373081	15.0595	6	6
O_C_CTCATTAAGCATTGTC-1	O_C	3530	949	O_C	O_C	1.07649	1.86969	6	6
O_C_CTCATTACAGACATCT-1	O_C	3088	785	O_C	O_C	23.5427	2.59067	6	6
O_C_CTCCAACGTCGTTTCC-1	O_C	3220	1054	O_C	O_C	1.08696	6.64596	6	6
O_C_CTCCACAGTGAACTAA-1	O_C	12697	3287	O_C	O_C	0.165393	9.77396	6	6
O_C_CTCGAGGTCGGTCAGC-1	O_C	9430	2409	O_C	O_C	0.816543	16.1294	6	6
O_C_CTGAATGAGATGCCGA-1	O_C	12682	3218	O_C	O_C	0.386374	13.9962	6	6
O_C_CTGAATGGTAGCTCGC-1	O_C	9714	2733	O_C	O_C	1.27651	13.9592	6	6
O_C_CTGAATGTCGCGGTAC-1	O_C	10697	2933	O_C	O_C	0.458072	13.4056	6	6
O_C_CTGAGGCCAGAGACTG-1	O_C	2485	765	O_C	O_C	2.25352	2.77666	6	6
O_C_CTGAGGCCATAACGGG-1	O_C	8557	2331	O_C	O_C	0.794671	10.915	6	6
O_C_CTGCCATAGAATAACC-1	O_C	6838	2022	O_C	O_C	0.511846	8.92074	6	6
O_C_CTGCCTAAGAGAATCT-1	O_C	4947	1595	O_C	O_C	0.950071	10.2486	6	6
O_C_CTGCCTATCGTAACCA-1	O_C	9140	2419	O_C	O_C	6.50985	5.64551	6	6
O_C_CTGCCTATCTCTGCTG-1	O_C	5485	1554	O_C	O_C	2.40656	4.64904	6	6
O_C_CTGCTCAAGGTACTGG-1	O_C	11595	2821	O_C	O_C	0.526089	20.552	6	6
O_C_CTGGCAGCAGTATTCG-1	O_C	21096	3850	O_C	O_C	0.298635	18.43	6	6
O_C_CTGGCAGCATCCAATG-1	O_C	11996	2638	O_C	O_C	0.675225	17.1557	6	6
O_C_CTGGCAGTCACTCACC-1	O_C	12131	2914	O_C	O_C	0.972715	11.2522	6	6
O_C_CTGTACCGTCAATGGG-1	O_C	8227	2186	O_C	O_C	1.79895	12.2402	6	6
O_C_CTGTACCTCAGCATTG-1	O_C	11194	2803	O_C	O_C	1.59907	9.90709	6	6
O_C_CTGTGGGTCCATACTT-1	O_C	13367	3169	O_C	O_C	0.882771	12.6506	6	6
O_C_CTTACCGGTCACGACC-1	O_C	1867	335	O_C	O_C	7.92716	2.51741	6	6
O_C_CTTAGGACACTGCATA-1	O_C	14254	3414	O_C	O_C	0.280623	11.3442	6	6
O_C_CTTCCGAAGAATTGTG-1	O_C	1257	685	O_C	O_C	8.51233	3.26173	6	6
O_C_CTTCCGACATCACGGC-1	O_C	2212	668	O_C	O_C	2.53165	2.35081	6	6
O_C_CTTGATTCATTAAGCC-1	O_C	4438	1257	O_C	O_C	0.67598	2.54619	6	6
O_C_CTTGATTTCAGCAGAG-1	O_C	10981	2604	O_C	O_C	0.528185	15.8911	6	6
O_C_CTTTCAAGTGTCCGTG-1	O_C	12835	3190	O_C	O_C	0.599922	14.7176	6	6
O_C_GAAGAATAGCGTGTTT-1	O_C	8282	2501	O_C	O_C	0.941801	14.4168	6	6
O_C_GAAGCCCGTATCGATC-1	O_C	8918	2585	O_C	O_C	0.706436	17.246	6	6
O_C_GAAGCGAGTATTCTCT-1	O_C	1063	584	O_C	O_C	5.26811	3.76294	6	6
O_C_GAAGGACGTCGAGATG-1	O_C	21876	3926	O_C	O_C	0.283416	14.7742	6	6
O_C_GAATAGAAGTTAACGA-1	O_C	19251	4106	O_C	O_C	0.415563	16.181	6	6
O_C_GAATAGACACACGGAA-1	O_C	2002	379	O_C	O_C	9.49051	2.04795	6	6
O_C_GAATAGACACCAGACC-1	O_C	19264	3578	O_C	O_C	0.332226	14.9554	6	6
O_C_GAATCGTCATGACACT-1	O_C	13467	2999	O_C	O_C	0.564342	18.2892	6	6
O_C_GAATCGTTCAAATAGG-1	O_C	2850	942	O_C	O_C	1.54386	3.75439	6	6
O_C_GACACGCCAACTCGTA-1	O_C	11165	3084	O_C	O_C	0.8867	10.4881	6	6
O_C_GACACGCTCTGAGATC-1	O_C	10810	2798	O_C	O_C	0.93432	13.8575	6	6
O_C_GACATCACATCCGAAT-1	O_C	10651	2846	O_C	O_C	0.375552	13.6137	6	6
O_C_GACCAATGTTGCCAAT-1	O_C	3374	1289	O_C	O_C	1.27445	13.9004	6	6
O_C_GACCCTTAGCCAAGGT-1	O_C	12119	2955	O_C	O_C	0.305306	17.9058	6	6
O_C_GACCTTCGTGGCATCC-1	O_C	10900	2714	O_C	O_C	0.623853	14.2936	6	6
O_C_GACTCAAAGCGAACTG-1	O_C	7734	2076	O_C	O_C	1.46108	18.5544	6	6
O_C_GAGAAATAGTGGTTGG-1	O_C	12391	2824	O_C	O_C	1.33968	14.8333	6	6
O_C_GAGAAATTCAGGGTAG-1	O_C	771	414	O_C	O_C	0.648508	3.11284	6	6
O_C_GAGACTTTCCTTATGT-1	O_C	10739	3133	O_C	O_C	0.474905	15.6253	6	6
O_C_GAGATGGGTGCCGTTG-1	O_C	7204	2000	O_C	O_C	0.94392	14.6724	6	6
O_C_GAGATGGTCAGTGCGC-1	O_C	10193	2584	O_C	O_C	0.559207	18.6206	6	6
O_C_GAGCTGCCACTCTCGT-1	O_C	11737	3158	O_C	O_C	0.357843	10.5649	6	6
O_C_GAGCTGCTCCCATAGA-1	O_C	12813	3092	O_C	O_C	0.452665	19.3241	6	6
O_C_GAGGCCTCAGATAAAC-1	O_C	11250	2934	O_C	O_C	0.551111	11.5733	6	6
O_C_GAGGCCTGTCACTTAG-1	O_C	7817	2191	O_C	O_C	0.690802	13.3939	6	6
O_C_GAGTGAGGTGTTCATG-1	O_C	7458	2160	O_C	O_C	0.670421	6.82489	6	6
O_C_GAGTGTTTCAACGCTA-1	O_C	3679	815	O_C	O_C	6.71378	2.82686	6	6
O_C_GAGTTACCATGACTAC-1	O_C	16134	3760	O_C	O_C	0.340895	10.2392	6	6
O_C_GATAGAAAGCATATGA-1	O_C	6168	1626	O_C	O_C	14.9805	10.8625	6	6
O_C_GATAGCTCAGACCTAT-1	O_C	9362	2610	O_C	O_C	0.512711	16.097	6	6
O_C_GATCACACACGTCATA-1	O_C	14907	3314	O_C	O_C	0.449453	13.0677	6	6
O_C_GATCCCTCACAAACGG-1	O_C	19418	3779	O_C	O_C	0.442888	10.2997	6	6
O_C_GATGAGGAGACATACA-1	O_C	830	362	O_C	O_C	7.22892	5.3012	6	6
O_C_GATGTTGCAAGCCCAC-1	O_C	12942	3187	O_C	O_C	1.6458	10.7093	6	6
O_C_GATTCGAAGAGTCGAC-1	O_C	7728	2150	O_C	O_C	1.4881	12.7976	6	6
O_C_GATTCGAGTCCGAAAG-1	O_C	3204	997	O_C	O_C	2.87141	2.40325	6	6
O_C_GATTCTTAGCCTCTGG-1	O_C	7477	2235	O_C	O_C	0.334359	14.6315	6	6
O_C_GATTCTTCAATGGCAG-1	O_C	6502	1997	O_C	O_C	1.36881	9.84313	6	6
O_C_GCAACATGTTGACTAC-1	O_C	3758	1516	O_C	O_C	1.99574	4.0447	6	6
O_C_GCAACCGAGGCACTAG-1	O_C	15465	3388	O_C	O_C	0.362108	18.0666	6	6
O_C_GCACATACATATGAAG-1	O_C	5632	2142	O_C	O_C	3.125	6.17898	6	6
O_C_GCACGGTCACCCAACG-1	O_C	2742	768	O_C	O_C	2.62582	2.99052	6	6
O_C_GCACGTGTCAAGGCTT-1	O_C	1608	336	O_C	O_C	6.90299	3.17164	6	6
O_C_GCATTAGAGAGCAGAA-1	O_C	10049	2678	O_C	O_C	0.427903	20.2408	6	6
O_C_GCCAGCACATGTGTCA-1	O_C	12035	2679	O_C	O_C	0.689655	20.2576	6	6
O_C_GCCATTCGTTCCAAAC-1	O_C	8526	2470	O_C	O_C	0.621628	14.6024	6	6
O_C_GCCCAGACAAGTGGTG-1	O_C	13155	3607	O_C	O_C	1.07944	11.3721	6	6
O_C_GCCCAGACATGCGTGC-1	O_C	18947	4058	O_C	O_C	0.358896	13.7383	6	6
O_C_GCCCGAACATAGGCGA-1	O_C	2295	707	O_C	O_C	3.44227	2.7451	6	6
O_C_GCGGAAAGTCTACTGA-1	O_C	6780	1953	O_C	O_C	1.0472	10.118	6	6
O_C_GCGGATCAGCACCTGC-1	O_C	12700	2969	O_C	O_C	0.80315	11.8898	6	6
O_C_GCTACAACAAGGTACG-1	O_C	13478	2941	O_C	O_C	0.378394	21.5091	6	6
O_C_GCTCAAAGTGGTTTAC-1	O_C	1180	599	O_C	O_C	9.23729	4.0678	6	6
O_C_GCTGAATCAAGTTCGT-1	O_C	4212	1456	O_C	O_C	3.51377	10.3276	6	6
O_C_GCTGCAGTCGACCAAT-1	O_C	22777	3935	O_C	O_C	0.280985	15.9942	6	6
O_C_GCTTCACCACATTCTT-1	O_C	18099	4390	O_C	O_C	0.889552	8.18277	6	6
O_C_GCTTGGGTCCGGCAAC-1	O_C	13708	3176	O_C	O_C	0.649256	12.314	6	6
O_C_GCTTTCGTCCGTATGA-1	O_C	1819	799	O_C	O_C	7.58659	2.91369	6	6
O_C_GGAGAACCAAGAAATC-1	O_C	1517	419	O_C	O_C	4.41661	3.09822	6	6
O_C_GGAGAACCACGCCACA-1	O_C	8924	2461	O_C	O_C	0.616316	17.8171	6	6
O_C_GGAGATGTCCGGCAGT-1	O_C	9919	2503	O_C	O_C	0.705716	17.0985	6	6
O_C_GGAGGTAAGCCTCTCT-1	O_C	7516	2016	O_C	O_C	0.412453	15.5402	6	6
O_C_GGAGGTAAGTGACACG-1	O_C	2502	581	O_C	O_C	3.47722	1.95843	6	6
O_C_GGATCTATCCCTTGTG-1	O_C	2007	1109	O_C	O_C	3.08919	4.23518	6	6
O_C_GGATGTTGTGATTCTG-1	O_C	11498	2986	O_C	O_C	0.504436	11.4629	6	6
O_C_GGCTTTCTCGAATCCA-1	O_C	12091	3043	O_C	O_C	1.19924	11.2232	6	6
O_C_GGGAAGTGTGCATGAG-1	O_C	3955	1039	O_C	O_C	3.56511	4.77876	6	6
O_C_GGGACAAAGAATGTTG-1	O_C	8107	2039	O_C	O_C	0.616751	10.6575	6	6
O_C_GGGACCTGTTGCTCAA-1	O_C	2441	819	O_C	O_C	2.82671	2.37608	6	6
O_C_GGGACCTGTTGGCTAT-1	O_C	12233	2909	O_C	O_C	0.515	16.7498	6	6
O_C_GGGATCCAGGATCACG-1	O_C	17440	3292	O_C	O_C	1.17546	10.82	6	6
O_C_GGGATCCTCAAGTTGC-1	O_C	9367	2913	O_C	O_C	1.68677	16.5154	6	6
O_C_GGGATCCTCCTCGATC-1	O_C	3393	841	O_C	O_C	11.9658	7.33864	6	6
O_C_GGGCTACAGAGGGTGG-1	O_C	11119	2380	O_C	O_C	0.94433	16.0716	6	6
O_C_GGGTAGACAATTCGTG-1	O_C	9766	2499	O_C	O_C	0.665574	12.5742	6	6
O_C_GGGTAGATCTCATTAC-1	O_C	1062	515	O_C	O_C	3.67232	11.2053	6	6
O_C_GGGTATTGTTGTGCCG-1	O_C	10035	2726	O_C	O_C	0.77728	18.1166	6	6
O_C_GGGTCACCAGCTACAT-1	O_C	17561	3207	O_C	O_C	0.370138	15.3237	6	6
O_C_GGGTCTGAGGATACAT-1	O_C	6683	2226	O_C	O_C	1.67589	11.6415	6	6
O_C_GGGTCTGTCTCTCTTC-1	O_C	11424	2793	O_C	O_C	3.82528	14.0669	6	6
O_C_GGTAACTCAGAGATTA-1	O_C	9674	2772	O_C	O_C	0.496175	17.0457	6	6
O_C_GGTAACTGTAGGGTAC-1	O_C	3109	952	O_C	O_C	1.89772	2.34802	6	6
O_C_GGTAGAGGTACCTATG-1	O_C	12302	2974	O_C	O_C	1.00797	15.9242	6	6
O_C_GGTGTCGAGTCTAGAA-1	O_C	11914	2957	O_C	O_C	0.654692	19.2295	6	6
O_C_GGTGTCGGTGCCCTTT-1	O_C	13103	2942	O_C	O_C	0.595284	15.714	6	6
O_C_GGTGTCGGTGCGGTAA-1	O_C	9472	2307	O_C	O_C	0.939611	11.2753	6	6
O_C_GGTTCTCTCCTAGCGG-1	O_C	2242	613	O_C	O_C	3.34523	2.58698	6	6
O_C_GTAATCGAGAAACTAC-1	O_C	2075	543	O_C	O_C	1.59036	2.6988	6	6
O_C_GTAATCGCAATACCCA-1	O_C	13656	3330	O_C	O_C	0.344171	16.0589	6	6
O_C_GTAATGCTCTAAGCGT-1	O_C	3738	1310	O_C	O_C	3.13002	9.39005	6	6
O_C_GTACAACCACGGGCTT-1	O_C	19397	3999	O_C	O_C	0.319637	12.868	6	6
O_C_GTACAACGTGGATCGA-1	O_C	13907	3261	O_C	O_C	0.302006	13.504	6	6
O_C_GTACAGTTCGTTAGAC-1	O_C	6111	1979	O_C	O_C	0.638193	12.813	6	6
O_C_GTACAGTTCTCTCCGA-1	O_C	3742	1309	O_C	O_C	1.33618	7.53608	6	6
O_C_GTAGAGGTCACTGCTC-1	O_C	20108	3685	O_C	O_C	0.581858	14.0044	6	6
O_C_GTAGCTACACAACGCC-1	O_C	8369	2334	O_C	O_C	0.537699	15.8681	6	6
O_C_GTAGTACTCGGTAACT-1	O_C	10485	2636	O_C	O_C	0.734382	13.629	6	6
O_C_GTCACGGCACCTGTCT-1	O_C	15506	3251	O_C	O_C	0.567522	14.1494	6	6
O_C_GTCACTCGTCATCCGG-1	O_C	13868	3088	O_C	O_C	0.569657	11.1263	6	6
O_C_GTCACTCTCCTCCACA-1	O_C	14831	3266	O_C	O_C	0.445014	13.2695	6	6
O_C_GTCATGAGTGGCAGAT-1	O_C	3004	1111	O_C	O_C	1.86418	3.96138	6	6
O_C_GTCATTTGTCGAGCAA-1	O_C	1680	928	O_C	O_C	0.535714	12.9167	6	6
O_C_GTCCCATTCCGCTTAC-1	O_C	2427	884	O_C	O_C	3.17264	6.51009	6	6
O_C_GTCGAATGTGCCCACA-1	O_C	3128	942	O_C	O_C	1.34271	4.73146	6	6
O_C_GTCGAATTCCACGTCT-1	O_C	10699	2529	O_C	O_C	1.13095	16.609	6	6
O_C_GTCGTAATCGTTCCTG-1	O_C	3663	1371	O_C	O_C	0.791701	9.69151	6	6
O_C_GTCTGTCCAACAACAA-1	O_C	5719	1969	O_C	O_C	1.39885	15.5971	6	6
O_C_GTCTGTCGTCGTCTCT-1	O_C	2462	389	O_C	O_C	7.63607	1.09667	6	6
O_C_GTCTGTCTCTAACGGT-1	O_C	15125	3525	O_C	O_C	0.509091	18.7107	6	6
O_C_GTGACGCAGAATCGAT-1	O_C	1762	971	O_C	O_C	1.4756	3.40522	6	6
O_C_GTGACGCAGCACCTGC-1	O_C	8229	2260	O_C	O_C	0.923563	17.4383	6	6
O_C_GTGAGCCGTGCCTACG-1	O_C	5777	1878	O_C	O_C	0.865501	3.964	6	6
O_C_GTGAGGAAGGGCAGTT-1	O_C	8222	2600	O_C	O_C	1.90951	13.999	6	6
O_C_GTGAGTTAGCGTCTGC-1	O_C	9478	2773	O_C	O_C	0.917915	12.3444	6	6
O_C_GTGCACGCAGCACGAA-1	O_C	14716	3330	O_C	O_C	0.462082	15.2079	6	6
O_C_GTGCGTGAGGCCACTC-1	O_C	6324	1792	O_C	O_C	1.02783	13.425	6	6
O_C_GTGCTGGCAGGGAGAG-1	O_C	1501	796	O_C	O_C	7.12858	7.66156	6	6
O_C_GTGGAAGGTGCCTGCA-1	O_C	1997	907	O_C	O_C	0.751127	15.5734	6	6
O_C_GTGGGAACAGCTATTG-1	O_C	8622	2358	O_C	O_C	0.371144	15.2285	6	6
O_C_GTGGTTATCATGGGAG-1	O_C	12370	3280	O_C	O_C	0.43654	15.6265	6	6
O_C_GTGTCCTCACGACTAT-1	O_C	9136	2532	O_C	O_C	0.61296	14.5797	6	6
O_C_GTGTCCTTCAATCTTC-1	O_C	9235	2533	O_C	O_C	0.671359	14.7916	6	6
O_C_GTGTGATAGAGAGCAA-1	O_C	17526	3573	O_C	O_C	0.370878	21.3683	6	6
O_C_GTGTGATTCTTTCGAT-1	O_C	10947	2756	O_C	O_C	0.840413	18.617	6	6
O_C_GTGTGGCAGGGTCACA-1	O_C	10735	2685	O_C	O_C	0.540289	14.1686	6	6
O_C_GTGTGGCAGTACGAGC-1	O_C	5436	1912	O_C	O_C	1.12215	6.91685	6	6
O_C_GTGTGGCGTCATTCCC-1	O_C	13576	3165	O_C	O_C	0.692398	13.0524	6	6
O_C_GTGTTCCGTTAATGAG-1	O_C	9619	2353	O_C	O_C	0.436636	20.314	6	6
O_C_GTGTTCCTCGGTGTAT-1	O_C	5550	1514	O_C	O_C	1.0991	17.1892	6	6
O_C_GTTACCCCAGTAGTGG-1	O_C	10008	2666	O_C	O_C	0.669464	13.2194	6	6
O_C_GTTACCCTCCGGACTG-1	O_C	11941	2667	O_C	O_C	0.720208	14.513	6	6
O_C_GTTAGACTCAGGGATG-1	O_C	9198	2973	O_C	O_C	1.68515	10.4479	6	6
O_C_GTTATGGAGCGATGCA-1	O_C	9934	2554	O_C	O_C	0.45299	14.8581	6	6
O_C_GTTGCGGAGGCAGCTA-1	O_C	2420	431	O_C	O_C	2.7686	2.80992	6	6
O_C_GTTGCGGGTGAGATAT-1	O_C	6097	2016	O_C	O_C	1.47614	12.2683	6	6
O_C_GTTGCTCTCATAGAGA-1	O_C	12100	3138	O_C	O_C	0.487603	16.8926	6	6
O_C_GTTGTCCGTTGACTGT-1	O_C	9900	2795	O_C	O_C	0.585859	12.404	6	6
O_C_GTTTGGACACACTTAG-1	O_C	2100	1086	O_C	O_C	0.952381	12.9524	6	6
O_C_GTTTGGATCGCCACTT-1	O_C	2077	531	O_C	O_C	1.974	2.6962	6	6
O_C_TAACACGGTTATGACC-1	O_C	9943	2692	O_C	O_C	1.21694	16.3029	6	6
O_C_TAACGACGTACCTGTA-1	O_C	9638	2695	O_C	O_C	1.18282	15.7917	6	6
O_C_TAAGCCAAGGAGTCTG-1	O_C	7598	1999	O_C	O_C	0.710713	15.5172	6	6
O_C_TAAGCCACAAGGCCTC-1	O_C	9365	3099	O_C	O_C	0.373732	12.5574	6	6
O_C_TAAGCCACACACGTGC-1	O_C	9601	2966	O_C	O_C	0.583273	12.5508	6	6
O_C_TAAGCCATCTGCGGAC-1	O_C	4694	1797	O_C	O_C	1.02258	7.43502	6	6
O_C_TAATCTCAGAGCAGTC-1	O_C	7168	2341	O_C	O_C	1.57645	11.7048	6	6
O_C_TAATTCCAGGTAGGCT-1	O_C	869	409	O_C	O_C	15.1899	4.60299	6	6
O_C_TACAGGTTCAACTGGT-1	O_C	15944	3468	O_C	O_C	0.890617	14.0805	6	6
O_C_TACCCACCAGGTTCCG-1	O_C	12486	3001	O_C	O_C	0.905014	18.1403	6	6
O_C_TACCGAAGTCTTTATC-1	O_C	8759	2433	O_C	O_C	1.84953	9.6358	6	6
O_C_TACCGAAGTTGTACGT-1	O_C	10913	2753	O_C	O_C	0.586457	13.3236	6	6
O_C_TACCGAATCATCGCTC-1	O_C	11945	2906	O_C	O_C	0.519046	20.3767	6	6
O_C_TACCTCGAGACTCTAC-1	O_C	11573	2670	O_C	O_C	0.993692	14.9745	6	6
O_C_TACCTGCCATCATTTC-1	O_C	1612	831	O_C	O_C	0.310174	8.68486	6	6
O_C_TACGTCCCAGGAACCA-1	O_C	3123	585	O_C	O_C	1.92123	1.34486	6	6
O_C_TACTTACAGTAGATCA-1	O_C	11583	2960	O_C	O_C	0.656134	19.1315	6	6
O_C_TACTTACCAGCGGATA-1	O_C	14997	3200	O_C	O_C	0.353404	13.6561	6	6
O_C_TACTTACTCCGTGTGG-1	O_C	9010	2635	O_C	O_C	0.776915	14.273	6	6
O_C_TACTTCAAGTTACGAA-1	O_C	11345	2626	O_C	O_C	0.520053	17.2234	6	6
O_C_TACTTGTGTAATTGGA-1	O_C	9693	2450	O_C	O_C	0.505519	18.4979	6	6
O_C_TAGACCAAGTAGACAT-1	O_C	10118	2825	O_C	O_C	0.237201	19.7569	6	6
O_C_TAGACCAGTGAGTTTC-1	O_C	10632	2536	O_C	O_C	0.141084	10.9011	6	6
O_C_TAGAGTCCAAAGGGCT-1	O_C	5712	1299	O_C	O_C	1.68067	9.87395	6	6
O_C_TAGGAGGAGGTAGATT-1	O_C	12349	3011	O_C	O_C	0.412989	15.9041	6	6
O_C_TAGGAGGGTCCACAGC-1	O_C	4675	1691	O_C	O_C	1.19786	14.631	6	6
O_C_TAGGTACGTTATGACC-1	O_C	8143	2400	O_C	O_C	0.663146	11.5928	6	6
O_C_TAGTGCAAGCCGGATA-1	O_C	5093	1715	O_C	O_C	0.94247	9.8763	6	6
O_C_TAGTGCAAGGTAAAGG-1	O_C	11326	3365	O_C	O_C	1.04185	15.1157	6	6
O_C_TATCCTATCAAGCCGC-1	O_C	1388	714	O_C	O_C	7.27666	5.76369	6	6
O_C_TATCTGTGTCTCTCAC-1	O_C	13012	2921	O_C	O_C	2.57455	10.229	6	6
O_C_TATCTGTGTGGATGAC-1	O_C	5267	1446	O_C	O_C	0.0759446	22.4986	6	6
O_C_TATCTTGCAAGTGGAC-1	O_C	11706	2788	O_C	O_C	0.418589	15.8039	6	6
O_C_TATGTTCCAAGGCTTT-1	O_C	11976	3351	O_C	O_C	0.768203	15.2889	6	6
O_C_TATGTTCTCGCCAACG-1	O_C	11216	3003	O_C	O_C	0.276391	13.8641	6	6
O_C_TATTGCTAGACTCGAG-1	O_C	11537	2838	O_C	O_C	0.962122	16.4601	6	6
O_C_TATTGGGGTACGTAGG-1	O_C	4419	1433	O_C	O_C	18.5789	4.88798	6	6
O_C_TCACAAGCATCGATCA-1	O_C	10326	2720	O_C	O_C	0.648848	18.2549	6	6
O_C_TCACAAGTCGCATGAT-1	O_C	3018	515	O_C	O_C	11.2989	2.18688	6	6
O_C_TCACATTGTGCGGATA-1	O_C	4294	1236	O_C	O_C	1.58361	9.50163	6	6
O_C_TCACGGGAGAGATGCC-1	O_C	1582	838	O_C	O_C	0.316056	16.182	6	6
O_C_TCACGGGTCTCTGGTC-1	O_C	11542	2667	O_C	O_C	0.814417	15.5172	6	6
O_C_TCAGCAAAGCCTGCCA-1	O_C	6116	1820	O_C	O_C	3.54807	3.20471	6	6
O_C_TCAGGGCCATGACTCA-1	O_C	13318	3074	O_C	O_C	0.405466	11.5783	6	6
O_C_TCAGGTAGTGGACTAG-1	O_C	8845	2356	O_C	O_C	0.565291	16.8796	6	6
O_C_TCATATCTCGGACTGC-1	O_C	2901	1090	O_C	O_C	1.86143	4.68804	6	6
O_C_TCATGAGAGGTAAGAG-1	O_C	5899	2134	O_C	O_C	1.11883	14.7822	6	6
O_C_TCATGAGGTGTCCAAT-1	O_C	11821	3039	O_C	O_C	0.262245	15.0157	6	6
O_C_TCATGCCAGCACGGAT-1	O_C	6652	2158	O_C	O_C	0.826819	10.4931	6	6
O_C_TCATGCCAGTATGTAG-1	O_C	12739	3351	O_C	O_C	0.502394	14.2633	6	6
O_C_TCATGTTAGGAATGTT-1	O_C	9407	2759	O_C	O_C	1.56267	12.3631	6	6
O_C_TCATTACAGACAGTCG-1	O_C	9330	2372	O_C	O_C	0.493033	15.0268	6	6
O_C_TCATTCAGTGCCTAAT-1	O_C	3810	1353	O_C	O_C	2.09974	3.35958	6	6
O_C_TCATTTGAGATGACCG-1	O_C	10792	2516	O_C	O_C	0.342847	19.0511	6	6
O_C_TCCACCACATCCGCGA-1	O_C	12729	3109	O_C	O_C	0.494933	12.8683	6	6
O_C_TCCACCATCCTCTAAT-1	O_C	18288	3689	O_C	O_C	0.470254	12.5437	6	6
O_C_TCCACGTAGCCATATC-1	O_C	1443	614	O_C	O_C	14.4144	4.0887	6	6
O_C_TCCAGAACATGGAGAC-1	O_C	10103	2939	O_C	O_C	0.207859	11.5015	6	6
O_C_TCCATCGTCGGTCAGC-1	O_C	1122	439	O_C	O_C	5.7041	4.3672	6	6
O_C_TCCATCGTCTACAGGT-1	O_C	14085	3311	O_C	O_C	0.425985	12.5453	6	6
O_C_TCCCACACAACGCATT-1	O_C	11115	2811	O_C	O_C	0.791723	11.8039	6	6
O_C_TCCGAAACAGACAATA-1	O_C	13311	3481	O_C	O_C	0.172789	16.5953	6	6
O_C_TCCGTGTTCCCGTTGT-1	O_C	1640	932	O_C	O_C	6.82927	4.93902	6	6
O_C_TCCTAATAGATACAGT-1	O_C	9501	2807	O_C	O_C	0.368382	13.4933	6	6
O_C_TCCTAATCACGCCAGT-1	O_C	16946	3712	O_C	O_C	0.371769	11.3714	6	6
O_C_TCCTCCCGTACGACTT-1	O_C	7989	2303	O_C	O_C	1.84003	10.0263	6	6
O_C_TCCTCGATCTATGCCC-1	O_C	9712	2158	O_C	O_C	2.62562	17.6998	6	6
O_C_TCCTCTTAGGAGTCTG-1	O_C	3988	1274	O_C	O_C	3.81143	9.80441	6	6
O_C_TCCTTCTCAAACACGG-1	O_C	6598	1852	O_C	O_C	0.788118	18.3237	6	6
O_C_TCCTTTCGTATCACCA-1	O_C	10526	2709	O_C	O_C	0.494015	13.4809	6	6
O_C_TCGACGGAGGTCGAGT-1	O_C	6806	1662	O_C	O_C	1.16074	13.8995	6	6
O_C_TCGATTTAGAATTGCA-1	O_C	11561	2635	O_C	O_C	0.467088	18.2337	6	6
O_C_TCGCTCACATGCGGTC-1	O_C	4886	1729	O_C	O_C	1.08473	6.11953	6	6
O_C_TCGCTCAGTAAGCAAT-1	O_C	10425	2811	O_C	O_C	0.585132	17.1607	6	6
O_C_TCTAACTGTTGTTTGG-1	O_C	9881	2811	O_C	O_C	0.860237	14.0876	6	6
O_C_TCTATACTCCTCGATC-1	O_C	13221	3141	O_C	O_C	0.718554	16.4057	6	6
O_C_TCTCAGCTCTACAGGT-1	O_C	4662	1724	O_C	O_C	1.86615	6.62806	6	6
O_C_TCTCTGGCAGCGTGCT-1	O_C	1514	357	O_C	O_C	5.41612	1.84941	6	6
O_C_TCTCTGGGTCACAGTT-1	O_C	10568	2736	O_C	O_C	0.86109	11.7241	6	6
O_C_TCTGCCAGTAGTCTGT-1	O_C	12092	3130	O_C	O_C	0.537545	14.1581	6	6
O_C_TCTTAGTAGACCAGCA-1	O_C	6449	1797	O_C	O_C	0.837339	10.2031	6	6
O_C_TCTTCCTGTCACGTGC-1	O_C	15003	3828	O_C	O_C	1.8263	5.87882	6	6
O_C_TCTTCCTTCCTCACGT-1	O_C	5756	1843	O_C	O_C	0.833912	6.49757	6	6
O_C_TGACAGTCACATGACT-1	O_C	9251	2586	O_C	O_C	0.508053	15.1011	6	6
O_C_TGACCCTTCACTTTGT-1	O_C	1702	669	O_C	O_C	0.940071	17.9201	6	6
O_C_TGAGCGCTCATGGAGG-1	O_C	10413	2836	O_C	O_C	0.249688	15.1925	6	6
O_C_TGAGTCACATCGGAGA-1	O_C	10158	2856	O_C	O_C	0.443001	15.6035	6	6
O_C_TGAGTCAGTCAGACGA-1	O_C	16342	3143	O_C	O_C	0.293722	16.7421	6	6
O_C_TGAGTCATCATAGGCT-1	O_C	9137	2559	O_C	O_C	0.612893	14.9611	6	6
O_C_TGATGCAGTCTGATAC-1	O_C	3332	1309	O_C	O_C	1.08043	5.19208	6	6
O_C_TGATGGTAGAGGTATT-1	O_C	5295	1599	O_C	O_C	1.37866	7.45987	6	6
O_C_TGATGGTCAGAGGAAA-1	O_C	11188	2557	O_C	O_C	0.348588	16.4998	6	6
O_C_TGATTCTTCATGGGAG-1	O_C	1315	600	O_C	O_C	1.90114	5.32319	6	6
O_C_TGATTTCTCCTATTGT-1	O_C	7568	2203	O_C	O_C	0.581395	9.2759	6	6
O_C_TGCAGGCGTAGAGGAA-1	O_C	8683	2620	O_C	O_C	0.737072	11.1022	6	6
O_C_TGCATCCCACATTGTG-1	O_C	7310	2394	O_C	O_C	0.793434	8.48153	6	6
O_C_TGCATCCGTTGTACGT-1	O_C	7426	2156	O_C	O_C	0.579047	15.0417	6	6
O_C_TGCCGAGCACATGTTG-1	O_C	3722	1153	O_C	O_C	5.02418	6.50188	6	6
O_C_TGCGACGGTACTCCCT-1	O_C	4953	1626	O_C	O_C	0.605694	11.9322	6	6
O_C_TGCGGGTGTCGTGATT-1	O_C	9771	2518	O_C	O_C	0.654999	20.2333	6	6
O_C_TGCTCCAGTAGATTAG-1	O_C	9986	2434	O_C	O_C	0.650911	16.6834	6	6
O_C_TGCTTGCCACTTGTGA-1	O_C	2930	1125	O_C	O_C	1.22867	13.5836	6	6
O_C_TGCTTGCGTTAAACAG-1	O_C	12995	2915	O_C	O_C	0.869565	16.0215	6	6
O_C_TGGAGAGCAGGTCAGA-1	O_C	10132	2604	O_C	O_C	0.493486	16.8476	6	6
O_C_TGGAGGAAGCTAAGTA-1	O_C	8963	2481	O_C	O_C	0.457436	16.3115	6	6
O_C_TGGCGTGCAGGGCTTC-1	O_C	4955	1637	O_C	O_C	1.06963	10.1514	6	6
O_C_TGGGCGTAGCAACTTC-1	O_C	9889	2810	O_C	O_C	0.556174	10.9819	6	6
O_C_TGGTACAAGTAACAGT-1	O_C	12263	2918	O_C	O_C	0.293566	18.1929	6	6
O_C_TGGTGATCAAGGCCTC-1	O_C	11678	2918	O_C	O_C	0.616544	14.857	6	6
O_C_TGGTGATGTAGCGTCC-1	O_C	10416	2614	O_C	O_C	0.758449	18.414	6	6
O_C_TGGTTAGGTGTCGCTG-1	O_C	1292	749	O_C	O_C	5.10836	5.03096	6	6
O_C_TGTAAGCGTGTTCATG-1	O_C	16709	3750	O_C	O_C	0.400982	10.9043	6	6
O_C_TGTAAGCTCAAGTCGT-1	O_C	11626	2965	O_C	O_C	0.602099	15.2331	6	6
O_C_TGTACAGTCTACACTT-1	O_C	11063	2604	O_C	O_C	0.4158	16.3699	6	6
O_C_TGTAGACCATACCACA-1	O_C	1830	766	O_C	O_C	1.74863	12.5683	6	6
O_C_TGTCCACTCTCTGAGA-1	O_C	11316	3040	O_C	O_C	0.406504	11.2407	6	6
O_C_TGTCCTGAGGTCACCC-1	O_C	19987	4229	O_C	O_C	0.725472	11.5225	6	6
O_C_TGTCCTGCAAACCACT-1	O_C	3213	1444	O_C	O_C	1.5873	10.2708	6	6
O_C_TGTGAGTCAGCCTACG-1	O_C	16033	3606	O_C	O_C	0.629951	14.3392	6	6
O_C_TGTGAGTTCCGATAGT-1	O_C	8099	2496	O_C	O_C	0.493888	14.1005	6	6
O_C_TGTGCGGCAACACAGG-1	O_C	11545	2878	O_C	O_C	0.433088	14.7077	6	6
O_C_TGTGTGACACCGCTAG-1	O_C	13064	2926	O_C	O_C	0.39804	14.4366	6	6
O_C_TGTTACTGTGCCGTAC-1	O_C	9198	2491	O_C	O_C	0.761035	13.7856	6	6
O_C_TGTTCATAGCATTTCG-1	O_C	7978	2530	O_C	O_C	0.726999	11.6195	6	6
O_C_TGTTCATTCGGCGATC-1	O_C	9945	2546	O_C	O_C	0.623429	21.4982	6	6
O_C_TGTTGAGAGAGACAAG-1	O_C	10326	2708	O_C	O_C	0.387372	12.0763	6	6
O_C_TGTTGAGCAAGCGCAA-1	O_C	9221	2823	O_C	O_C	0.3145	14.7923	6	6
O_C_TGTTGGATCATTGTGG-1	O_C	4876	1938	O_C	O_C	1.02543	7.15751	6	6
O_C_TTAATCCAGCACCAGA-1	O_C	3755	704	O_C	O_C	6.04527	1.51798	6	6
O_C_TTACAGGTCAGCTGTA-1	O_C	14170	3011	O_C	O_C	0.529287	18.2851	6	6
O_C_TTACCATAGTACTCGT-1	O_C	11620	2944	O_C	O_C	0.387263	13.4682	6	6
O_C_TTACCGCCAAGCACCC-1	O_C	16558	3529	O_C	O_C	0.760961	7.74852	6	6
O_C_TTACGCCTCTGCACCT-1	O_C	3660	1219	O_C	O_C	2.0765	9.94536	6	6
O_C_TTACGTTTCACCACAA-1	O_C	9472	2691	O_C	O_C	0.285051	12.2572	6	6
O_C_TTACTGTTCCGCTTAC-1	O_C	9924	2932	O_C	O_C	0.463523	7.69851	6	6
O_C_TTAGGCAGTGAAAGTT-1	O_C	13557	3170	O_C	O_C	0.361437	14.3247	6	6
O_C_TTAGGCAGTTATCTTC-1	O_C	9741	2399	O_C	O_C	1.05739	10.0298	6	6
O_C_TTAGGGTTCTTGGCTC-1	O_C	1420	625	O_C	O_C	0.28169	2.60563	6	6
O_C_TTAGTCTAGTTGCTCA-1	O_C	9498	2480	O_C	O_C	0.684355	14.7084	6	6
O_C_TTAGTCTCACTATCGA-1	O_C	11329	2475	O_C	O_C	0.441345	18.5012	6	6
O_C_TTCAATCGTCGTGATT-1	O_C	1312	895	O_C	O_C	1.44817	8.23171	6	6
O_C_TTCAATCGTGCATGTT-1	O_C	13337	3569	O_C	O_C	0.299918	8.93754	6	6
O_C_TTCACGCAGCACCAGA-1	O_C	6764	2248	O_C	O_C	1.31579	13.3944	6	6
O_C_TTCCACGAGTCCCGAC-1	O_C	7688	2444	O_C	O_C	0.611342	9.93757	6	6
O_C_TTCCACGCATTACTCT-1	O_C	14289	3365	O_C	O_C	1.87557	14.4657	6	6
O_C_TTCCGGTCAGGAAGTC-1	O_C	11401	2865	O_C	O_C	0.719235	16.5863	6	6
O_C_TTCCTCTAGCGGGTAT-1	O_C	3986	1090	O_C	O_C	1.27948	35.3487	6	6
O_C_TTCCTTCTCAGCCTTC-1	O_C	1295	548	O_C	O_C	21.9305	3.01158	6	6
O_C_TTCGCTGAGGTAAGGA-1	O_C	11575	3151	O_C	O_C	0.449244	12.5356	6	6
O_C_TTCTAGTGTTAAGTCC-1	O_C	3437	801	O_C	O_C	3.63689	1.10562	6	6
O_C_TTCTAGTTCGGTCTGG-1	O_C	15223	3278	O_C	O_C	0.525521	14.0905	6	6
O_C_TTCTAGTTCTCATTTG-1	O_C	18663	3804	O_C	O_C	0.348283	12.1845	6	6
O_C_TTCTCTCTCCTGGCTT-1	O_C	7154	2086	O_C	O_C	1.88706	9.43528	6	6
O_C_TTGAGTGCAGCCTATA-1	O_C	8633	2292	O_C	O_C	0.289586	11.5603	6	6
O_C_TTGCATTAGGTACAGC-1	O_C	859	613	O_C	O_C	0.465658	1.16414	6	6
O_C_TTGGATGGTCTGTAAC-1	O_C	4082	1286	O_C	O_C	1.81284	4.85056	6	6
O_C_TTGGATGGTGGTAATA-1	O_C	11299	2578	O_C	O_C	0.592973	18.214	6	6
O_C_TTGGGATAGGTTCACT-1	O_C	1818	463	O_C	O_C	5.77558	2.09021	6	6
O_C_TTGGTTTGTATCGTGT-1	O_C	12212	3137	O_C	O_C	1.45758	12.9299	6	6
O_C_TTGGTTTTCATTGTTC-1	O_C	10424	3081	O_C	O_C	1.01688	10.8116	6	6
O_C_TTGTGTTGTCACTTAG-1	O_C	2740	888	O_C	O_C	2.9562	2.77372	6	6
O_C_TTGTTCAGTATTCCTT-1	O_C	10207	2961	O_C	O_C	0.460468	9.67963	6	6
O_C_TTGTTCATCTGAGATC-1	O_C	2372	843	O_C	O_C	9.44351	2.7403	6	6
O_C_TTGTTGTCACAAGCTT-1	O_C	9027	2383	O_C	O_C	0.609283	14.9219	6	6
O_C_TTTACCAGTGATTAGA-1	O_C	13346	3184	O_C	O_C	1.0565	12.2359	6	6
O_C_TTTACCATCGATACAC-1	O_C	12444	3173	O_C	O_C	0.32144	11.2825	6	6
O_C_TTTACTGCATTGACTG-1	O_C	16848	3541	O_C	O_C	0.397673	15.3549	6	6
O_C_TTTAGTCCATATCTGG-1	O_C	8540	2647	O_C	O_C	0.421546	12.5878	6	6
O_C_TTTCAGTTCACCGCTT-1	O_C	10848	2551	O_C	O_C	0.682153	11.5597	6	6
O_C_TTTGACTTCTCCTGTG-1	O_C	10942	2820	O_C	O_C	1.06927	11.04	6	6
O_C_TTTGATCTCTTCACGC-1	O_C	4076	1566	O_C	O_C	2.28165	6.0844	6	6
O_C_TTTGGAGGTCTCACAA-1	O_C	15402	3234	O_C	O_C	0.188287	24.4968	6	6
O_C_TTTGTTGAGGAACGAA-1	O_C	9187	2289	O_C	O_C	0.413628	19.582	6	6
O_L_AAACCCATCATCTACT-1	O_L	5582	1845	O_L	O_L	0.931566	13.2569	6	6
O_L_AAACGAACATGACAGG-1	O_L	8039	2615	O_L	O_L	0.671725	14.6287	6	6
O_L_AAAGAACTCATGAGAA-1	O_L	6984	2541	O_L	O_L	0.300687	10.3952	6	6
O_L_AACAAGAAGGAATTAC-1	O_L	5128	1858	O_L	O_L	0.312012	17.1022	6	6
O_L_AACCAACTCAGCCTTC-1	O_L	8680	2744	O_L	O_L	0.47235	10.5991	6	6
O_L_AACCACACAGTCTACA-1	O_L	7324	2539	O_L	O_L	0.614418	10.7318	6	6
O_L_AACCACAGTCAGCGTC-1	O_L	7513	2708	O_L	O_L	1.01158	10.2888	6	6
O_L_AACGAAAAGGTGCCTC-1	O_L	907	426	O_L	O_L	8.71003	4.29989	6	6
O_L_AAGCGAGGTATGAAAC-1	O_L	6913	2044	O_L	O_L	1.89498	7.81137	6	6
O_L_AAGCGAGGTTCCGTTC-1	O_L	6487	1692	O_L	O_L	1.41822	8.17019	6	6
O_L_AAGCGTTTCTCAGAAC-1	O_L	7456	2424	O_L	O_L	1.23391	9.24088	6	6
O_L_AATCACGTCAAGGAGC-1	O_L	2773	1239	O_L	O_L	1.40642	14.2445	6	6
O_L_AATCGACAGATAGGGA-1	O_L	5485	1977	O_L	O_L	0.656335	14.5123	6	6
O_L_AATCGACCAATAGTAG-1	O_L	9040	2484	O_L	O_L	0.475664	18.2412	6	6
O_L_AATGAAGGTACACGTT-1	O_L	7447	2355	O_L	O_L	0.483416	12.2331	6	6
O_L_AATGACCCAGCCCACA-1	O_L	8413	2688	O_L	O_L	0.570546	12.3262	6	6
O_L_AATGCCAAGCGGTAAC-1	O_L	10401	3038	O_L	O_L	1.98058	9.04721	6	6
O_L_AATGGAATCTATTTCG-1	O_L	5134	1751	O_L	O_L	2.20101	12.0569	6	6
O_L_ACAAGCTTCCGTACGG-1	O_L	1777	714	O_L	O_L	8.55374	2.70118	6	6
O_L_ACAGAAAAGCCTCAGC-1	O_L	1360	444	O_L	O_L	5.73529	2.86765	6	6
O_L_ACCCAAATCCATGCAA-1	O_L	5072	1798	O_L	O_L	0.55205	19.8738	6	6
O_L_ACCCTTGCAGGGAATC-1	O_L	4699	1666	O_L	O_L	0.659715	16.8972	6	6
O_L_ACCCTTGTCTCGTCAC-1	O_L	1648	449	O_L	O_L	11.7718	1.27427	6	6
O_L_ACCTGAAGTTTCGCTC-1	O_L	12024	3367	O_L	O_L	0.499002	9.59747	6	6
O_L_ACGCACGTCTGCTTAT-1	O_L	5335	1498	O_L	O_L	1.64948	22.493	6	6
O_L_ACGTCCTCATGACGGA-1	O_L	2055	698	O_L	O_L	2.18978	2.48175	6	6
O_L_ACTGCAACATCGCTGG-1	O_L	824	111	O_L	O_L	30.0971	1.45631	6	6
O_L_ACTGTCCGTACGGTTT-1	O_L	6931	2399	O_L	O_L	1.15423	8.23835	6	6
O_L_AGACAAATCCTGTTGC-1	O_L	10825	3175	O_L	O_L	0.415704	9.99538	6	6
O_L_AGACCATCATCCTTCG-1	O_L	7248	2052	O_L	O_L	0.93819	6.15342	6	6
O_L_AGACTCACATACTGAC-1	O_L	6996	2415	O_L	O_L	0.643225	13.1075	6	6
O_L_AGATGCTTCGAGGCAA-1	O_L	5506	1853	O_L	O_L	1.4348	8.93571	6	6
O_L_AGCCAGCAGAATTTGG-1	O_L	10820	2651	O_L	O_L	0.794824	17.3937	6	6
O_L_AGCGCTGAGAGGATGA-1	O_L	12350	3591	O_L	O_L	0.931174	9.61134	6	6
O_L_AGCGTATGTACCCGAC-1	O_L	6735	2082	O_L	O_L	0.994803	10.6756	6	6
O_L_AGGACTTTCCCAGTGG-1	O_L	9606	2925	O_L	O_L	0.895274	9.40037	6	6
O_L_AGGCCACCATGTGCCG-1	O_L	4231	1422	O_L	O_L	1.89081	14.3938	6	6
O_L_AGGGCCTAGCTTCGTA-1	O_L	1989	713	O_L	O_L	3.97185	2.71493	6	6
O_L_AGGGTTTCAAGCCATT-1	O_L	4333	1654	O_L	O_L	2.42326	15.1627	6	6
O_L_AGGTCATCACCAGCCA-1	O_L	1125	239	O_L	O_L	5.24444	1.24444	6	6
O_L_AGGTCTAAGAGTGAAG-1	O_L	9487	2493	O_L	O_L	0.495415	16.4646	6	6
O_L_AGTACTGTCGGTAGGA-1	O_L	5917	2228	O_L	O_L	0.828122	14.5344	6	6
O_L_ATCACGAGTGGTCTTA-1	O_L	4104	1229	O_L	O_L	3.38694	12.9386	6	6
O_L_ATCCCTGAGGACTAAT-1	O_L	6649	2353	O_L	O_L	0.661754	12.4831	6	6
O_L_ATCGGCGCACTTGAGT-1	O_L	2393	760	O_L	O_L	7.02048	2.50731	6	6
O_L_ATCGTAGGTGTTAACC-1	O_L	865	449	O_L	O_L	1.6185	11.5607	6	6
O_L_ATCGTCCAGAGAGTGA-1	O_L	6657	2289	O_L	O_L	0.555806	12.8136	6	6
O_L_ATGAGGGAGGGAGATA-1	O_L	8439	2552	O_L	O_L	0.438441	14.7292	6	6
O_L_ATGCCTCTCGTGAGAG-1	O_L	7306	2535	O_L	O_L	0.752806	11.908	6	6
O_L_ATGTCCCAGCGTCAGA-1	O_L	8538	2416	O_L	O_L	0.901851	9.81494	6	6
O_L_ATGTCTTAGATCCAAA-1	O_L	2942	1132	O_L	O_L	0.577838	11.5228	6	6
O_L_ATTCACTAGGCGACAT-1	O_L	1673	533	O_L	O_L	11.6557	5.20024	6	6
O_L_ATTCATCCATGTTCGA-1	O_L	6422	1934	O_L	O_L	0.560573	14.8552	6	6
O_L_ATTCATCGTGTGGACA-1	O_L	4592	1641	O_L	O_L	2.41725	11.7378	6	6
O_L_ATTCCATCAGTTGAAA-1	O_L	2359	819	O_L	O_L	1.99237	7.92709	6	6
O_L_CAACGATCAAAGGTTA-1	O_L	4557	1668	O_L	O_L	4.10358	12.991	6	6
O_L_CAACGATCAATAGTCC-1	O_L	10533	2777	O_L	O_L	0.835469	12.0858	6	6
O_L_CAAGCTAGTCGTATGT-1	O_L	7001	2259	O_L	O_L	1.14269	8.41308	6	6
O_L_CAAGGGAAGGATACCG-1	O_L	6894	2375	O_L	O_L	0.710763	12.054	6	6
O_L_CACATGAAGTCAACAA-1	O_L	7283	2284	O_L	O_L	0.810106	9.43293	6	6
O_L_CACCAAATCAGACCTA-1	O_L	9198	2950	O_L	O_L	0.358774	9.38247	6	6
O_L_CACCGTTGTGCGGATA-1	O_L	1303	791	O_L	O_L	1.8419	12.3561	6	6
O_L_CACTGGGTCGGTTCAA-1	O_L	1354	390	O_L	O_L	6.64697	1.77253	6	6
O_L_CACTGTCCAGCTCCTT-1	O_L	16034	3521	O_L	O_L	0.374205	9.16178	6	6
O_L_CAGGGCTTCACGGACC-1	O_L	551	160	O_L	O_L	3.44828	25.4083	6	6
O_L_CAGGTATTCAACACCA-1	O_L	6401	1804	O_L	O_L	1.26543	5.59288	6	6
O_L_CATAAGCCAGTATGAA-1	O_L	9647	2928	O_L	O_L	0.373173	12.3976	6	6
O_L_CATAAGCGTCGATTTG-1	O_L	1133	507	O_L	O_L	6.09003	4.3248	6	6
O_L_CATACTTAGCGGTAGT-1	O_L	2291	899	O_L	O_L	4.40856	6.32911	6	6
O_L_CATAGACCATGCACTA-1	O_L	3165	882	O_L	O_L	1.70616	2.27488	6	6
O_L_CATCCCACAAAGTATG-1	O_L	7562	2461	O_L	O_L	0.727321	11.4652	6	6
O_L_CATCCGTAGAGTCACG-1	O_L	4026	824	O_L	O_L	7.97317	5.4148	6	6
O_L_CATCGCTGTATCGAAA-1	O_L	7961	2543	O_L	O_L	0.879287	10.6519	6	6
O_L_CATGAGTCAAAGGCTG-1	O_L	11167	2774	O_L	O_L	0.599982	20.9367	6	6
O_L_CATGCCTTCGAGAGAC-1	O_L	10782	2998	O_L	O_L	0.565758	11.5099	6	6
O_L_CATGCTCGTGAACCGA-1	O_L	2590	1094	O_L	O_L	1.5444	10.3475	6	6
O_L_CATTCATCAAGTATCC-1	O_L	6475	2445	O_L	O_L	0.046332	11.5212	6	6
O_L_CATTCATTCTACTCAT-1	O_L	500	200	O_L	O_L	17.6	2	6	6
O_L_CATTCCGGTGAGGAAA-1	O_L	7019	2232	O_L	O_L	0.498647	21.3421	6	6
O_L_CCACCATCAGCTAACT-1	O_L	7078	2275	O_L	O_L	0.49449	18.1972	6	6
O_L_CCATCACCACGAGGTA-1	O_L	5518	1911	O_L	O_L	0.543675	8.57195	6	6
O_L_CCCATTGGTGTTACAC-1	O_L	10339	3057	O_L	O_L	0.63836	11.6065	6	6
O_L_CCCTCTCTCAAGCCGC-1	O_L	1500	805	O_L	O_L	0.733333	18.0667	6	6
O_L_CCCTTAGGTATCTTCT-1	O_L	11621	2981	O_L	O_L	0.559332	13.8628	6	6
O_L_CCGAACGGTGACATCT-1	O_L	8068	2601	O_L	O_L	0.793257	9.09767	6	6
O_L_CCGAACGTCAAAGGAT-1	O_L	10933	2847	O_L	O_L	0.484771	16.0523	6	6
O_L_CCGATCTTCAGCAATC-1	O_L	7457	2131	O_L	O_L	0.683921	10.8086	6	6
O_L_CCGGTAGAGTGCACCC-1	O_L	4833	1644	O_L	O_L	0.351748	22.6567	6	6
O_L_CCGTAGGGTCGAAGCA-1	O_L	3715	1339	O_L	O_L	1.88425	3.47241	6	6
O_L_CCGTAGGTCCCGTGTT-1	O_L	8516	2229	O_L	O_L	0.692814	6.72851	6	6
O_L_CCGTGAGGTCTGTCAA-1	O_L	6035	2097	O_L	O_L	1.14333	10.29	6	6
O_L_CCGTTCATCCTGTAGA-1	O_L	843	364	O_L	O_L	5.9312	1.66074	6	6
O_L_CCTACGTGTGTGAGCA-1	O_L	7378	2325	O_L	O_L	0.664137	13.6622	6	6
O_L_CCTCAACAGCATAGGC-1	O_L	1831	583	O_L	O_L	2.94921	2.89459	6	6
O_L_CCTCAACAGTACTCGT-1	O_L	1697	346	O_L	O_L	4.36064	1.59104	6	6
O_L_CCTCCAATCTTGCGCT-1	O_L	5193	1956	O_L	O_L	0.847294	10.7452	6	6
O_L_CGAAGGACATATGAAG-1	O_L	673	176	O_L	O_L	15.3046	2.526	6	6
O_L_CGAGGAACACACCGCA-1	O_L	9282	2792	O_L	O_L	0.646412	9.87934	6	6
O_L_CGCAGGTGTTCTTAGG-1	O_L	5806	1761	O_L	O_L	1.60179	11.6087	6	6
O_L_CGCGTGAAGACCATAA-1	O_L	10031	3164	O_L	O_L	0.638022	9.35101	6	6
O_L_CGTCCATCACAATGTC-1	O_L	9239	2559	O_L	O_L	0.8226	7.37093	6	6
O_L_CGTGAATAGTGAGTTA-1	O_L	8403	2332	O_L	O_L	0.69023	15.2803	6	6
O_L_CGTGAATGTGTCTAAC-1	O_L	1450	584	O_L	O_L	7.17241	5.58621	6	6
O_L_CGTTGGGAGGAACTCG-1	O_L	6712	2189	O_L	O_L	0.610846	14.6007	6	6
O_L_CGTTGGGCACCCTAGG-1	O_L	4925	1782	O_L	O_L	1.58376	6.84264	6	6
O_L_CTAACCCCATTGTCGA-1	O_L	5636	1817	O_L	O_L	3.17601	14.2477	6	6
O_L_CTAAGTGCAATACGAA-1	O_L	1247	343	O_L	O_L	6.97674	2.40577	6	6
O_L_CTACATTCACTTGGGC-1	O_L	5511	1954	O_L	O_L	1.79641	8.43767	6	6
O_L_CTACCTGGTGTGTGTT-1	O_L	2264	1095	O_L	O_L	1.4576	19.3905	6	6
O_L_CTACGGGCATACTTTC-1	O_L	2935	779	O_L	O_L	4.70187	1.1925	6	6
O_L_CTATCTAGTAGTCTTG-1	O_L	5844	1883	O_L	O_L	1.02669	8.96646	6	6
O_L_CTCAATTGTCTCGGAC-1	O_L	661	166	O_L	O_L	7.26172	4.08472	6	6
O_L_CTCAGTCCAGCAGTAG-1	O_L	2130	735	O_L	O_L	4.13146	10.3756	6	6
O_L_CTCATGCCAAAGAACT-1	O_L	8709	2811	O_L	O_L	0.470777	9.82891	6	6
O_L_CTCATTAGTGTTAACC-1	O_L	559	215	O_L	O_L	10.9123	5.72451	6	6
O_L_CTCCATGAGTATGAAC-1	O_L	6209	2085	O_L	O_L	0.789177	13.867	6	6
O_L_CTCCCAAAGAGTTCGG-1	O_L	4233	1661	O_L	O_L	1.03945	15.7571	6	6
O_L_CTCGAGGAGGTTACAA-1	O_L	4485	1769	O_L	O_L	0.602007	12.6867	6	6
O_L_CTCTCGAAGAAACTAC-1	O_L	4694	1674	O_L	O_L	0.78824	7.58415	6	6
O_L_CTGAGGCAGGAACTCG-1	O_L	9753	2818	O_L	O_L	0.892033	9.90464	6	6
O_L_CTGCAGGGTCCCGCAA-1	O_L	2992	1429	O_L	O_L	1.06952	18.0481	6	6
O_L_CTGCCTAAGACATGCG-1	O_L	853	365	O_L	O_L	9.73036	2.34467	6	6
O_L_CTGGTCTCACCGTACG-1	O_L	621	149	O_L	O_L	24.7987	7.8905	6	6
O_L_CTGTAGAGTACGTGTT-1	O_L	3290	1044	O_L	O_L	2.27964	13.2523	6	6
O_L_CTTCAATTCTGGCTGG-1	O_L	526	164	O_L	O_L	3.9924	15.3992	6	6
O_L_CTTGAGATCTTTCAGT-1	O_L	4085	1569	O_L	O_L	0.930233	15.104	6	6
O_L_GAAATGATCGGCTTGG-1	O_L	13247	3307	O_L	O_L	0.543519	13.7541	6	6
O_L_GAACGTTAGGTCCGAA-1	O_L	830	327	O_L	O_L	13.012	4.21687	6	6
O_L_GAAGCCCAGTATTCCG-1	O_L	5056	1806	O_L	O_L	1.32516	9.17722	6	6
O_L_GACACGCAGACTCAAA-1	O_L	7393	2073	O_L	O_L	0.919789	6.2221	6	6
O_L_GACCAATTCGACCCAG-1	O_L	6477	1972	O_L	O_L	0.926355	14.4357	6	6
O_L_GACCGTGCACAGTATC-1	O_L	11335	3053	O_L	O_L	0.873401	11.9894	6	6
O_L_GACGTTACAAAGCACG-1	O_L	9940	2795	O_L	O_L	0.724346	15.3924	6	6
O_L_GAGAAATAGCCTGACC-1	O_L	9726	2802	O_L	O_L	0.503804	9.60313	6	6
O_L_GAGACCCCACCGAATT-1	O_L	10406	2388	O_L	O_L	0.960984	20.6708	6	6
O_L_GAGACTTGTCGTTATG-1	O_L	740	231	O_L	O_L	22.973	3.10811	6	6
O_L_GAGGGTACACGCCACA-1	O_L	735	271	O_L	O_L	5.85034	24.3537	6	6
O_L_GAGTCTATCGGTGCAC-1	O_L	9655	2778	O_L	O_L	0.693941	11.3931	6	6
O_L_GAGTTACTCGTAGTGT-1	O_L	5787	1662	O_L	O_L	1.27873	9.2967	6	6
O_L_GAGTTGTTCGACCACG-1	O_L	5299	1895	O_L	O_L	0.981317	8.3412	6	6
O_L_GAGTTTGGTGTTACAC-1	O_L	550	170	O_L	O_L	23.0909	2.18182	6	6
O_L_GATAGCTGTTTGCAGT-1	O_L	6888	2402	O_L	O_L	1.35017	8.95761	6	6
O_L_GATCACATCTGACAGT-1	O_L	855	396	O_L	O_L	7.7193	4.21053	6	6
O_L_GATCGTACAGAAGCGT-1	O_L	681	326	O_L	O_L	9.54479	1.90896	6	6
O_L_GATCGTATCGTTTACT-1	O_L	1171	727	O_L	O_L	0.939368	10.4184	6	6
O_L_GATGCTATCTTTGCAT-1	O_L	2468	1057	O_L	O_L	2.59319	12.8039	6	6
O_L_GCACTAAAGGTGAGAA-1	O_L	575	228	O_L	O_L	7.30435	22.2609	6	6
O_L_GCAGCCAAGGCACGAT-1	O_L	6085	2082	O_L	O_L	0.558751	13.18	6	6
O_L_GCATCGGCAGTCGCAC-1	O_L	8123	2409	O_L	O_L	0.947926	14.859	6	6
O_L_GCCAACGCACTATCCC-1	O_L	6806	2282	O_L	O_L	0.646488	10.5642	6	6
O_L_GCCAGCAGTGACATCT-1	O_L	7776	2184	O_L	O_L	0.913066	9.72222	6	6
O_L_GCCATTCAGTCAACAA-1	O_L	8628	2589	O_L	O_L	0.312935	10.2689	6	6
O_L_GCCATTCTCACCACAA-1	O_L	12544	2897	O_L	O_L	0.49426	15.5772	6	6
O_L_GCCCAGAGTTATTCTC-1	O_L	3191	1173	O_L	O_L	3.25917	9.18207	6	6
O_L_GCGAGAAGTCTAACGT-1	O_L	1116	382	O_L	O_L	8.06452	3.58423	6	6
O_L_GCGGATCCAGGAATCG-1	O_L	9745	2840	O_L	O_L	1.00564	9.73833	6	6
O_L_GGAATCTGTACGATGG-1	O_L	846	213	O_L	O_L	29.669	4.25532	6	6
O_L_GGATCTAGTTGTCAGT-1	O_L	4598	1715	O_L	O_L	1.06568	13.6364	6	6
O_L_GGCTGTGCACTGCGTG-1	O_L	14379	3346	O_L	O_L	0.799777	13.5058	6	6
O_L_GGCTTGGAGTCCCGAC-1	O_L	4268	1390	O_L	O_L	1.73383	7.12277	6	6
O_L_GGGAAGTTCTCGCAGG-1	O_L	658	271	O_L	O_L	5.16717	10.9422	6	6
O_L_GGGCCATAGTTCGCAT-1	O_L	986	374	O_L	O_L	2.12982	23.5294	6	6
O_L_GGGTGTCCAATACCCA-1	O_L	3452	1271	O_L	O_L	2.72306	11.1819	6	6
O_L_GGGTTTATCTCCGAAA-1	O_L	701	226	O_L	O_L	20.2568	1.85449	6	6
O_L_GGTAACTGTCGCTGCA-1	O_L	1384	849	O_L	O_L	0.794798	10.4769	6	6
O_L_GGTAGAGCACGCCACA-1	O_L	7317	2536	O_L	O_L	0.669673	7.99508	6	6
O_L_GGTCACGAGGGACCAT-1	O_L	5904	2003	O_L	O_L	1.49051	15.5996	6	6
O_L_GGTCTGGGTCTAGGTT-1	O_L	7951	2492	O_L	O_L	0.993586	14.0485	6	6
O_L_GGTGTCGGTTATAGCC-1	O_L	4302	1456	O_L	O_L	0.999535	20.874	6	6
O_L_GGTTGTACATTGCTTT-1	O_L	9559	2874	O_L	O_L	0.889214	8.87122	6	6
O_L_GTAATCGCACCCGTAG-1	O_L	9390	2783	O_L	O_L	0.926518	11.6933	6	6
O_L_GTAATGCCACTAACGT-1	O_L	554	276	O_L	O_L	1.26354	20.0361	6	6
O_L_GTACAACCAAATGAGT-1	O_L	9032	2423	O_L	O_L	0.786094	15.4894	6	6
O_L_GTAGAAAGTGCGAACA-1	O_L	803	342	O_L	O_L	8.46824	2.24159	6	6
O_L_GTAGAGGGTTCGGGTC-1	O_L	6190	2358	O_L	O_L	0.775444	9.33764	6	6
O_L_GTAGCTAAGAGTGTTA-1	O_L	5696	1906	O_L	O_L	0.667135	17.8546	6	6
O_L_GTAGGTTTCATGACAC-1	O_L	782	463	O_L	O_L	1.53453	19.0537	6	6
O_L_GTAGTACCAACAACAA-1	O_L	949	289	O_L	O_L	17.176	2.31823	6	6
O_L_GTATTTCTCCATCACC-1	O_L	1015	433	O_L	O_L	10.4433	3.94089	6	6
O_L_GTCATGACAGAGGTAC-1	O_L	3220	1288	O_L	O_L	0.745342	10.0932	6	6
O_L_GTCATTTGTCCTACGG-1	O_L	6848	2069	O_L	O_L	1.0368	14.4714	6	6
O_L_GTCCCATGTGCATGTT-1	O_L	606	235	O_L	O_L	7.75578	3.46535	6	6
O_L_GTCCTCAGTTCTCAGA-1	O_L	9111	2679	O_L	O_L	0.658545	16.9246	6	6
O_L_GTCTAGATCACCTCTG-1	O_L	10259	2550	O_L	O_L	0.623842	8.68506	6	6
O_L_GTCTAGATCGTACACA-1	O_L	2815	988	O_L	O_L	2.45115	5.25755	6	6
O_L_GTCTCACGTCTCTCCA-1	O_L	4703	1786	O_L	O_L	0.807995	8.88794	6	6
O_L_GTCTTTATCGACATTG-1	O_L	3241	1318	O_L	O_L	1.07991	8.51589	6	6
O_L_GTGACGCCACCAATTG-1	O_L	6418	2027	O_L	O_L	0.732315	10.4394	6	6
O_L_GTGATGTAGTGCACAG-1	O_L	4709	1663	O_L	O_L	1.29539	12.1045	6	6
O_L_GTGCGTGTCATCCCGT-1	O_L	9249	2558	O_L	O_L	0.713591	11.9148	6	6
O_L_GTGCTTCCAGGTCCCA-1	O_L	11043	3025	O_L	O_L	0.606719	15.4125	6	6
O_L_GTGGAGATCCGCACTT-1	O_L	1989	758	O_L	O_L	1.55857	28.0543	6	6
O_L_GTTACCCCAGAGGAAA-1	O_L	5768	1894	O_L	O_L	0.849515	12.604	6	6
O_L_GTTACGAGTCATTCCC-1	O_L	9556	2825	O_L	O_L	0.899958	8.1938	6	6
O_L_GTTAGACCAAGACCGA-1	O_L	4337	1699	O_L	O_L	0.484206	15.0795	6	6
O_L_GTTAGTGTCACGATAC-1	O_L	3494	1286	O_L	O_L	3.17687	19.5192	6	6
O_L_GTTATGGGTGGAACCA-1	O_L	14581	3704	O_L	O_L	0.548659	8.89514	6	6
O_L_GTTGCGGCATTAAGCC-1	O_L	2918	1009	O_L	O_L	4.72927	7.0939	6	6
O_L_GTTGCTCCACTCCCTA-1	O_L	1869	758	O_L	O_L	4.7619	12.7341	6	6
O_L_GTTGTAGGTAAGATCA-1	O_L	5204	1775	O_L	O_L	1.53728	8.01307	6	6
O_L_GTTGTGAAGTATGAAC-1	O_L	601	187	O_L	O_L	7.48752	24.4592	6	6
O_L_GTTTACTAGTATGAAC-1	O_L	4800	1741	O_L	O_L	0.666667	17	6	6
O_L_GTTTACTCACTTACAG-1	O_L	1211	394	O_L	O_L	6.19323	1.4038	6	6
O_L_TAAGCACGTCCGAAGA-1	O_L	3488	1433	O_L	O_L	1.03211	8.83028	6	6
O_L_TAAGCCAGTCACAATC-1	O_L	9667	2639	O_L	O_L	0.631013	14.6167	6	6
O_L_TAAGTCGGTATTGCCA-1	O_L	872	324	O_L	O_L	11.5826	2.1789	6	6
O_L_TACACCCTCTCTCCGA-1	O_L	10659	2795	O_L	O_L	0.703631	10.8547	6	6
O_L_TACCCGTAGTCCTACA-1	O_L	3845	1016	O_L	O_L	2.62679	3.56307	6	6
O_L_TACCTGCCATGGCTGC-1	O_L	7465	2280	O_L	O_L	0.803751	10.5291	6	6
O_L_TACGGGCTCCGCACGA-1	O_L	12544	3345	O_L	O_L	0.438457	10.4672	6	6
O_L_TACGTCCAGTAACCGG-1	O_L	971	314	O_L	O_L	10.9166	1.75077	6	6
O_L_TACTTACAGATAACGT-1	O_L	6449	1858	O_L	O_L	2.32594	12.0329	6	6
O_L_TACTTGTAGGTTCACT-1	O_L	6149	1978	O_L	O_L	0.861929	17.7265	6	6
O_L_TAGACTGTCAACTTTC-1	O_L	6835	2210	O_L	O_L	1.34601	7.63716	6	6
O_L_TATACCTAGGCGAAGG-1	O_L	4279	1580	O_L	O_L	0.888058	14.279	6	6
O_L_TATCCTAAGGTGTGAC-1	O_L	7647	2236	O_L	O_L	0.732313	19.0663	6	6
O_L_TATGTTCGTCATAGTC-1	O_L	3002	946	O_L	O_L	1.69887	4.39707	6	6
O_L_TATTGGGGTGAGACCA-1	O_L	3174	1182	O_L	O_L	2.14241	10.334	6	6
O_L_TCAAGACAGCCGATAG-1	O_L	6187	1785	O_L	O_L	3.03863	8.77647	6	6
O_L_TCAAGACAGGTACTGG-1	O_L	7066	2379	O_L	O_L	0.976507	11.7322	6	6
O_L_TCAAGCACATACCACA-1	O_L	2953	1065	O_L	O_L	7.85642	4.8764	6	6
O_L_TCAATCTCAGCGTGAA-1	O_L	2578	1060	O_L	O_L	2.48254	5.12025	6	6
O_L_TCAATTCTCACAAGGG-1	O_L	2352	976	O_L	O_L	3.18878	8.33333	6	6
O_L_TCAATTCTCCCTAGGG-1	O_L	3790	1466	O_L	O_L	2.29551	10.4222	6	6
O_L_TCACATTTCTAACGGT-1	O_L	867	353	O_L	O_L	14.4175	3.92157	6	6
O_L_TCACGGGAGGTGCTTT-1	O_L	9885	2652	O_L	O_L	1.14315	12.7871	6	6
O_L_TCACTATTCCCGTGAG-1	O_L	4770	1743	O_L	O_L	0.838574	11.4256	6	6
O_L_TCAGCAAGTCGTGCCA-1	O_L	4527	1491	O_L	O_L	0.463883	12.5911	6	6
O_L_TCATATCCAATAACCC-1	O_L	4067	1544	O_L	O_L	0.958938	6.86009	6	6
O_L_TCATCATAGTCCCAGC-1	O_L	4022	1105	O_L	O_L	1.83988	21.0094	6	6
O_L_TCATTCAAGGATGCGT-1	O_L	2873	1191	O_L	O_L	2.40167	9.7111	6	6
O_L_TCATTCACAGCACGAA-1	O_L	9319	2645	O_L	O_L	1.41646	12.4262	6	6
O_L_TCCATGCTCGTTCAGA-1	O_L	9103	2867	O_L	O_L	0.659123	9.90882	6	6
O_L_TCCGGGACAAGGCGTA-1	O_L	5694	2139	O_L	O_L	0.386372	12.4517	6	6
O_L_TCCGGGAGTCTAGGCC-1	O_L	6243	1970	O_L	O_L	1.20135	14.6564	6	6
O_L_TCCTTTCTCACTGTCC-1	O_L	4115	1307	O_L	O_L	1.45808	6.07533	6	6
O_L_TCGCACTGTCCTTAAG-1	O_L	1729	545	O_L	O_L	7.28745	1.96645	6	6
O_L_TCGGGACTCCCAGGCA-1	O_L	3760	1310	O_L	O_L	1.96809	6.30319	6	6
O_L_TCTACCGGTTCGAACT-1	O_L	2327	922	O_L	O_L	5.84443	6.96175	6	6
O_L_TCTATACAGGACAGCT-1	O_L	511	220	O_L	O_L	5.47945	9.78474	6	6
O_L_TCTATCAGTCATTGCA-1	O_L	6042	2209	O_L	O_L	0.61238	13.1413	6	6
O_L_TCTCACGCAGGGAGAG-1	O_L	5055	1842	O_L	O_L	0.454995	11.1573	6	6
O_L_TCTCTGGCACATGGTT-1	O_L	1513	419	O_L	O_L	7.46861	1.58625	6	6
O_L_TGACCCTTCCTTACCG-1	O_L	6368	2046	O_L	O_L	0.549623	14.4786	6	6
O_L_TGACGCGCAGAATCGG-1	O_L	501	208	O_L	O_L	3.19361	16.9661	6	6
O_L_TGACTCCGTGCCTGCA-1	O_L	6923	2237	O_L	O_L	0.953344	12.0179	6	6
O_L_TGACTCCTCCACACAA-1	O_L	10075	2797	O_L	O_L	0.813896	13.2605	6	6
O_L_TGATGCAAGACCACGA-1	O_L	707	280	O_L	O_L	4.9505	8.34512	6	6
O_L_TGATTCTAGGAACTAT-1	O_L	4401	1622	O_L	O_L	0.613497	13.7014	6	6
O_L_TGCAGGCGTAAGACCG-1	O_L	4991	1754	O_L	O_L	0.581046	17.6317	6	6
O_L_TGCATGACACTGGCCA-1	O_L	2844	960	O_L	O_L	2.46132	14.6273	6	6
O_L_TGCGACGCATTCACAG-1	O_L	1566	408	O_L	O_L	2.61814	1.40485	6	6
O_L_TGCGGGTCAACACAGG-1	O_L	7750	2511	O_L	O_L	0.993548	12.1419	6	6
O_L_TGCTCCATCTACAGGT-1	O_L	7475	2566	O_L	O_L	1.35117	7.82609	6	6
O_L_TGCTTGCAGTTCTCTT-1	O_L	5370	1972	O_L	O_L	1.43389	8.84544	6	6
O_L_TGCTTGCCAGCATCTA-1	O_L	5158	1821	O_L	O_L	0.697945	15.8976	6	6
O_L_TGGCGTGGTTGCTAGT-1	O_L	8042	2426	O_L	O_L	1.01965	10.8679	6	6
O_L_TGGGAAGGTGACCGAA-1	O_L	12558	3365	O_L	O_L	0.605192	9.5477	6	6
O_L_TGGTGATGTTCGGCTG-1	O_L	12516	3250	O_L	O_L	0.615213	10.0831	6	6
O_L_TGTGATGCACCTGCAG-1	O_L	2990	1066	O_L	O_L	2.94314	9.19732	6	6
O_L_TGTTCATTCGTAGTCA-1	O_L	9747	2911	O_L	O_L	0.492459	9.63373	6	6
O_L_TGTTCCGAGTTCTACG-1	O_L	4402	1555	O_L	O_L	1.0677	18.8778	6	6
O_L_TTACGTTAGTTCTACG-1	O_L	3260	1358	O_L	O_L	0.828221	8.83436	6	6
O_L_TTAGGGTAGAACCCGA-1	O_L	7968	2653	O_L	O_L	0.376506	9.1491	6	6
O_L_TTAGGGTAGCGTGTTT-1	O_L	8814	1856	O_L	O_L	0.192875	8.94032	6	6
O_L_TTAGGGTAGCTTAAGA-1	O_L	551	201	O_L	O_L	7.44102	13.9746	6	6
O_L_TTAGTCTGTGGGCTTC-1	O_L	862	343	O_L	O_L	11.7169	1.62413	6	6
O_L_TTCCGGTCAAATTAGG-1	O_L	12522	3176	O_L	O_L	0.407283	15.8122	6	6
O_L_TTCCGTGCAACCACAT-1	O_L	6993	2296	O_L	O_L	0.743601	10.6106	6	6
O_L_TTCCTAAAGCTGACCC-1	O_L	4922	1435	O_L	O_L	0.629825	16.3755	6	6
O_L_TTCCTTCCAGCAGACA-1	O_L	7237	2622	O_L	O_L	0.594169	10.2114	6	6
O_L_TTCGGTCGTACCCGAC-1	O_L	3365	1134	O_L	O_L	3.23923	12.0951	6	6
O_L_TTCTAACTCTGGGCAC-1	O_L	4658	1719	O_L	O_L	1.28811	12.1941	6	6
O_L_TTCTTGAAGCCTCGTG-1	O_L	8047	2238	O_L	O_L	0.7829	16.7392	6	6
O_L_TTGCATTTCGTCCATC-1	O_L	13323	3314	O_L	O_L	0.885686	6.1998	6	6
O_L_TTGCCTGAGAGGTTTA-1	O_L	4503	1398	O_L	O_L	1.26582	13.5021	6	6
O_L_TTGGGCGAGACTACCT-1	O_L	736	261	O_L	O_L	11.9565	1.3587	6	6
O_L_TTGTTGTAGTGCCGAA-1	O_L	1016	288	O_L	O_L	8.26772	1.87008	6	6
O_L_TTGTTGTTCGACATCA-1	O_L	5642	2038	O_L	O_L	0.779865	10.67	6	6
O_L_TTGTTTGTCGTGTGGC-1	O_L	3503	1230	O_L	O_L	0.799315	14.6446	6	6
O_L_TTTACCAAGGCCTGAA-1	O_L	6375	2194	O_L	O_L	0.8	10.4941	6	6
O_L_TTTCACAAGCCTCTTC-1	O_L	8185	2382	O_L	O_L	0.598656	12.2786	6	6

## Sheet: cluster 23
cell label	orig.ident	nCount_RNA	nFeature_RNA	sample	group	percent.Mito	percent.Ribo	RNA_snn_res.0.8	seurat_clusters
O_C_AAACGCTTCATTACTC-1	O_C	2054	561	O_C	O_C	12.074	4.13827	23	23
O_C_AAAGGATCAATACGCT-1	O_C	5580	1545	O_C	O_C	1.07527	10.9677	23	23
O_C_AACAGGGAGTCGGGAT-1	O_C	16585	3695	O_C	O_C	0.874284	22.3877	23	23
O_C_AACGGGAGTAAGGCCA-1	O_C	12303	2935	O_C	O_C	0.829066	21.5801	23	23
O_C_AACGGGATCTACGGTA-1	O_C	11379	2936	O_C	O_C	0.940329	20.6784	23	23
O_C_AACGTCACAGTAGAAT-1	O_C	22024	4643	O_C	O_C	0.431348	16.364	23	23
O_C_AAGAACAGTCGCGTCA-1	O_C	12774	2939	O_C	O_C	0.759355	21.8491	23	23
O_C_AAGACTCTCTGGAGAG-1	O_C	22928	4333	O_C	O_C	1.02495	22.0953	23	23
O_C_AAGATAGGTATGCGTT-1	O_C	2298	515	O_C	O_C	11.6623	6.65796	23	23
O_C_AAGTACCAGTCATCGT-1	O_C	5823	1897	O_C	O_C	1.75167	10.4585	23	23
O_C_AAGTACCCATCCGATA-1	O_C	11867	3013	O_C	O_C	0.589871	21.4966	23	23
O_C_ACACCAATCAGCACCG-1	O_C	793	430	O_C	O_C	0.252207	16.2673	23	23
O_C_ACACTGATCTGCCTGT-1	O_C	13536	3204	O_C	O_C	0.80526	19.5626	23	23
O_C_ACATGCAGTGTCTTAG-1	O_C	1498	518	O_C	O_C	6.67557	4.93992	23	23
O_C_ACCAACACAGTGTACT-1	O_C	942	490	O_C	O_C	0	27.4947	23	23
O_C_ACCACAACACCAGCCA-1	O_C	19335	4191	O_C	O_C	0.501681	18.407	23	23
O_C_ACTTATCTCCAAATGC-1	O_C	10152	2663	O_C	O_C	1.73365	9.14106	23	23
O_C_ACTTCCGTCCATACTT-1	O_C	4688	1776	O_C	O_C	2.98635	8.91638	23	23
O_C_AGCGCCAAGCACTTTG-1	O_C	12475	3113	O_C	O_C	1.05812	17.2265	23	23
O_C_AGGAGGTAGTAGAATC-1	O_C	3329	1223	O_C	O_C	2.07269	5.25683	23	23
O_C_AGGATAACAGGGAATC-1	O_C	8162	2288	O_C	O_C	2.29111	18.9904	23	23
O_C_AGGTGTTAGCTGTCCG-1	O_C	23527	4189	O_C	O_C	0.505802	23.6282	23	23
O_C_AGTGACTAGTGCACTT-1	O_C	2107	451	O_C	O_C	5.03085	2.1832	23	23
O_C_ATAGGCTAGTCGAGGT-1	O_C	929	473	O_C	O_C	0	27.2336	23	23
O_C_ATCCATTTCGCATTAG-1	O_C	12808	3112	O_C	O_C	1.07745	22.97	23	23
O_C_ATCCGTCGTATCTCGA-1	O_C	25251	4658	O_C	O_C	0.285137	21.3021	23	23
O_C_ATCGCCTGTGTGACCC-1	O_C	4692	1250	O_C	O_C	2.9838	6.15942	23	23
O_C_ATCGGATCATCAGCGC-1	O_C	7660	1940	O_C	O_C	2.51958	19.0601	23	23
O_C_ATGGAGGCATTCACCC-1	O_C	4484	1563	O_C	O_C	1.80642	5.04014	23	23
O_C_ATGGGAGTCTTACGGA-1	O_C	1100	551	O_C	O_C	15.4545	6.63636	23	23
O_C_ATTACCTGTAACTAAG-1	O_C	2923	1170	O_C	O_C	1.33425	15.8741	23	23
O_C_ATTTACCTCCATGAGT-1	O_C	13493	3212	O_C	O_C	0.429853	22.7451	23	23
O_C_ATTTCACCATGAAGCG-1	O_C	2968	968	O_C	O_C	8.22102	4.31267	23	23
O_C_CAACAACTCATTCTTG-1	O_C	14843	3026	O_C	O_C	1.40133	11.3656	23	23
O_C_CAGCAATTCATCGTAG-1	O_C	6922	1723	O_C	O_C	1.31465	7.51228	23	23
O_C_CAGCACGGTTACGTAC-1	O_C	12582	2862	O_C	O_C	2.59895	10.2448	23	23
O_C_CAGTGCGTCTCACGAA-1	O_C	7017	1857	O_C	O_C	8.94969	7.99487	23	23
O_C_CATAAGCTCAAAGCCT-1	O_C	4085	1385	O_C	O_C	3.25581	3.81885	23	23
O_C_CATACCCAGATCCGAG-1	O_C	29293	4614	O_C	O_C	0.249206	24.2003	23	23
O_C_CATCCCAGTAGAATGT-1	O_C	11670	2900	O_C	O_C	2.01371	5.9126	23	23
O_C_CATTCCGCATGTCAGT-1	O_C	27621	4945	O_C	O_C	0.387386	18.1384	23	23
O_C_CATTGTTAGATAACGT-1	O_C	10715	2638	O_C	O_C	1.4559	23.1358	23	23
O_C_CATTGTTGTTACCTGA-1	O_C	8234	2620	O_C	O_C	3.09692	15.2538	23	23
O_C_CCACTTGTCGTCCTCA-1	O_C	2244	463	O_C	O_C	11.1408	2.13904	23	23
O_C_CCTTCAGCAAATTGCC-1	O_C	6328	1620	O_C	O_C	3.69785	12.3736	23	23
O_C_CGAATTGAGACATAAC-1	O_C	10756	2882	O_C	O_C	1.45035	12.3001	23	23
O_C_CGAATTGGTAACATAG-1	O_C	14597	3322	O_C	O_C	2.02781	24.9229	23	23
O_C_CGAGGCTAGTCCGCGT-1	O_C	8632	2661	O_C	O_C	1.20482	18.9411	23	23
O_C_CGATGGCCATCGTTCC-1	O_C	17583	3761	O_C	O_C	0.358301	15.6401	23	23
O_C_CGGGCATGTATGCGGA-1	O_C	7819	2090	O_C	O_C	2.00793	22.4453	23	23
O_C_CGTCAAAAGTATGTAG-1	O_C	13800	3196	O_C	O_C	0.442029	21.8623	23	23
O_C_CTATCCGTCAGTGTTG-1	O_C	5869	1650	O_C	O_C	1.92537	23.8712	23	23
O_C_CTATCCGTCGAGAACG-1	O_C	1703	851	O_C	O_C	0.352319	25.6606	23	23
O_C_CTCCCTCCAGCTATAC-1	O_C	14544	3459	O_C	O_C	0.790704	17.2098	23	23
O_C_CTCTCAGGTCACCGAC-1	O_C	13946	3753	O_C	O_C	0.731393	17.3383	23	23
O_C_CTGCCTATCAGACCTA-1	O_C	12237	2996	O_C	O_C	0.80085	23.1266	23	23
O_C_CTGGACGCAATCGTCA-1	O_C	8927	2425	O_C	O_C	1.87073	19.1442	23	23
O_C_CTGTGGGCAGACGGAT-1	O_C	25267	4532	O_C	O_C	0.372027	21.815	23	23
O_C_CTTCTAACAATTGGTC-1	O_C	16940	3661	O_C	O_C	0.590319	17.314	23	23
O_C_GAAACCTCATAGTCGT-1	O_C	2995	527	O_C	O_C	5.4424	2.20367	23	23
O_C_GAATCGTTCGACCCAG-1	O_C	2867	994	O_C	O_C	1.25567	16.0795	23	23
O_C_GACGCTGAGTGCACCC-1	O_C	1897	543	O_C	O_C	7.69636	4.42804	23	23
O_C_GACTCTCAGCAAATCA-1	O_C	10187	2860	O_C	O_C	0.942378	23.8441	23	23
O_C_GAGCTGCTCGCGTGAC-1	O_C	15217	3768	O_C	O_C	0.361438	20.6217	23	23
O_C_GAGTGAGTCACTGAAC-1	O_C	23930	4344	O_C	O_C	0.513999	26.4522	23	23
O_C_GAGTTGTAGATGTTCC-1	O_C	10071	2603	O_C	O_C	0.943303	15.4702	23	23
O_C_GAGTTGTGTATCGAGG-1	O_C	9097	2282	O_C	O_C	1.81378	24.7884	23	23
O_C_GATAGAACATATCTCT-1	O_C	5195	1542	O_C	O_C	3.17613	6.85274	23	23
O_C_GATCAGTGTTCGCGTG-1	O_C	13540	3045	O_C	O_C	1.46233	19.8006	23	23
O_C_GATGATCAGCTGTTAC-1	O_C	5183	1438	O_C	O_C	4.36041	10.7467	23	23
O_C_GATTGGTAGTAGACAT-1	O_C	5472	1487	O_C	O_C	3.5636	19.2251	23	23
O_C_GCAACCGGTGCTATTG-1	O_C	2663	646	O_C	O_C	5.89561	4.05558	23	23
O_C_GCACTAATCGTGCACG-1	O_C	2840	969	O_C	O_C	4.11972	3.30986	23	23
O_C_GCAGGCTAGCATGCGA-1	O_C	23923	4400	O_C	O_C	0.342766	22.6017	23	23
O_C_GCATGATTCTCGAGTA-1	O_C	1792	649	O_C	O_C	0.0558036	36.4397	23	23
O_C_GCTTGGGCATGTCAGT-1	O_C	19146	4002	O_C	O_C	1.30053	13.9925	23	23
O_C_GGGTAGAAGACTCAAA-1	O_C	20177	3880	O_C	O_C	1.37781	23.507	23	23
O_C_GGGTGTCAGCTAGAAT-1	O_C	765	277	O_C	O_C	0.130719	7.18954	23	23
O_C_GGTCACGAGGAACGAA-1	O_C	7880	2101	O_C	O_C	3.85787	14.5685	23	23
O_C_GGTGATTAGGTTGACG-1	O_C	12374	3195	O_C	O_C	1.67286	12.0252	23	23
O_C_GTAACCACATCCGCGA-1	O_C	11284	2627	O_C	O_C	1.56859	24.0074	23	23
O_C_GTCAGCGCAACCGCTG-1	O_C	13992	3449	O_C	O_C	0.528874	17.6029	23	23
O_C_GTCGTAAAGTTGGCTT-1	O_C	3507	1118	O_C	O_C	2.05304	14.6564	23	23
O_C_GTGTGGCGTCGAGCTC-1	O_C	10416	2803	O_C	O_C	0.768049	21.6398	23	23
O_C_GTGTTAGTCACATACG-1	O_C	5521	1614	O_C	O_C	1.26789	24.5608	23	23
O_C_GTGTTCCGTACAAGCG-1	O_C	7141	2277	O_C	O_C	1.69444	14.8439	23	23
O_C_GTTAGACCAGGCATGA-1	O_C	8602	2413	O_C	O_C	1.58103	13.8689	23	23
O_C_GTTGTCCTCAACTCTT-1	O_C	4070	1389	O_C	O_C	0.810811	4.52088	23	23
O_C_GTTTGGATCAGAGCGA-1	O_C	17734	4075	O_C	O_C	0.332694	20.7003	23	23
O_C_TAACTTCGTGATGGCA-1	O_C	28124	4974	O_C	O_C	0.241786	22.9341	23	23
O_C_TAAGCACAGTCACGAG-1	O_C	3376	996	O_C	O_C	5.92417	2.60664	23	23
O_C_TAGGAGGAGTGGTGGT-1	O_C	3248	1063	O_C	O_C	5.51108	3.10961	23	23
O_C_TATACCTTCGAGAACG-1	O_C	16261	3154	O_C	O_C	1.45133	21.9113	23	23
O_C_TATTGGGCAGTCAGAG-1	O_C	1830	729	O_C	O_C	14.0984	9.67213	23	23
O_C_TCAGCCTGTCTAGTGT-1	O_C	20222	4081	O_C	O_C	1.23133	17.1546	23	23
O_C_TCAGTCCTCTTTCCAA-1	O_C	2897	979	O_C	O_C	0.966517	2.89955	23	23
O_C_TCATATCTCTGGACCG-1	O_C	3841	963	O_C	O_C	2.73366	2.49935	23	23
O_C_TCCCACACAACGTAAA-1	O_C	10289	3045	O_C	O_C	0.456799	20.5365	23	23
O_C_TCGCACTTCCCTCGAT-1	O_C	17921	3807	O_C	O_C	0.758886	13.8497	23	23
O_C_TCGGGCAAGTAAGGGA-1	O_C	3720	1120	O_C	O_C	3.89785	2.82258	23	23
O_C_TCGGGTGAGAGCGACT-1	O_C	19589	4526	O_C	O_C	0.428812	17.1678	23	23
O_C_TCTAACTGTACTCCCT-1	O_C	18145	4002	O_C	O_C	0.308625	18.8151	23	23
O_C_TGATGCACAAACAGGC-1	O_C	6871	1972	O_C	O_C	3.01266	23.2426	23	23
O_C_TGATTCTGTGTTCGAT-1	O_C	15649	3708	O_C	O_C	0.35146	21.0237	23	23
O_C_TGCAGATTCGGCTCTT-1	O_C	3930	1276	O_C	O_C	2.29008	2.95165	23	23
O_C_TGCCGAGCAGGGAATC-1	O_C	10528	2433	O_C	O_C	2.39362	14.8081	23	23
O_C_TGCTCGTAGGACGGAG-1	O_C	12379	2754	O_C	O_C	1.37329	10.3724	23	23
O_C_TGGAACTCATAATGAG-1	O_C	3575	855	O_C	O_C	2.29371	1.25874	23	23
O_C_TGGAGAGTCGTAGCTA-1	O_C	13663	2600	O_C	O_C	1.28815	16.8045	23	23
O_C_TGGGATTTCCGAGTGC-1	O_C	2999	963	O_C	O_C	5.73525	4.36812	23	23
O_C_TGGTGATAGTAGTCAA-1	O_C	7642	2256	O_C	O_C	0.719707	17.5216	23	23
O_C_TGTCCCAAGCTAAACA-1	O_C	13256	3162	O_C	O_C	1.60682	24.57	23	23
O_C_TGTGGCGGTATTTCTC-1	O_C	4143	1167	O_C	O_C	0.627565	6.68598	23	23
O_C_TGTGTGACAGAACTCT-1	O_C	17895	3709	O_C	O_C	0.771165	20.7153	23	23
O_C_TGTTGAGAGTTAGTAG-1	O_C	18426	3521	O_C	O_C	1.57929	21.2797	23	23
O_C_TTACAGGAGTGGTTAA-1	O_C	25751	4876	O_C	O_C	0.287367	20.5429	23	23
O_C_TTACTGTTCACGGGCT-1	O_C	16591	3584	O_C	O_C	1.39835	13.5073	23	23
O_C_TTCAATCAGGCAGGTT-1	O_C	10161	2620	O_C	O_C	1.77148	14.6049	23	23
O_C_TTCACCGGTCATCGCG-1	O_C	1196	521	O_C	O_C	0.083612	33.9465	23	23
O_C_TTCCACGTCCTTCGAC-1	O_C	8126	2272	O_C	O_C	1.27984	8.52818	23	23
O_C_TTCCGTGTCATCGTAG-1	O_C	17158	3433	O_C	O_C	0.70521	21.5526	23	23
O_C_TTCTCTCAGCCGTTGC-1	O_C	4562	1096	O_C	O_C	6.7295	3.44147	23	23
O_C_TTCTGTAGTATATGGA-1	O_C	15795	3971	O_C	O_C	0.303894	16.9421	23	23
O_C_TTGAACGCAAGACTGG-1	O_C	27757	4738	O_C	O_C	0.425118	20.067	23	23
O_C_TTGAGTGTCCCGTGAG-1	O_C	12330	2753	O_C	O_C	2.19789	18.4753	23	23
O_C_TTGCCTGTCACTCCGT-1	O_C	28916	5008	O_C	O_C	0.245539	18.8684	23	23
O_C_TTTACGTGTAACTTCG-1	O_C	2276	502	O_C	O_C	12.1265	1.93322	23	23
O_C_TTTCAGTCACGCTATA-1	O_C	10165	2961	O_C	O_C	0.708313	18.0817	23	23
O_C_TTTGGAGCACTTTATC-1	O_C	10550	2699	O_C	O_C	0.890995	20.455	23	23
O_L_ACCCTCATCGACATTG-1	O_L	1836	767	O_L	O_L	19.1176	2.55991	23	23
O_L_ACCCTTGAGCTGAGCA-1	O_L	2616	920	O_L	O_L	5.61927	6.76606	23	23
O_L_ACGTTCCAGAGTGTTA-1	O_L	2005	605	O_L	O_L	10.6733	9.02743	23	23
O_L_ACTATCTGTATGCTTG-1	O_L	3856	1367	O_L	O_L	4.30498	15.9751	23	23
O_L_ACTTCCGCAGGACAGT-1	O_L	2858	951	O_L	O_L	9.30721	19.3492	23	23
O_L_AGCCAATAGCCGATAG-1	O_L	11473	3081	O_L	O_L	1.2987	14.3642	23	23
O_L_ATTCTTGTCCATTTGT-1	O_L	4714	1461	O_L	O_L	8.18838	12.1553	23	23
O_L_CATCGGGCAACGACTT-1	O_L	4671	1527	O_L	O_L	10.2762	10.8328	23	23
O_L_CCACGTTAGGGAGGTG-1	O_L	4598	1241	O_L	O_L	11.3745	18.3993	23	23
O_L_CCCTTAGCACGACTAT-1	O_L	5859	1736	O_L	O_L	4.62536	6.87831	23	23
O_L_CTACTATTCTACCAGA-1	O_L	7664	2464	O_L	O_L	0.561065	11.5997	23	23
O_L_CTCTCAGCATGGCCCA-1	O_L	1797	232	O_L	O_L	41.8475	0.834725	23	23
O_L_CTGTGGGCACTCCGGA-1	O_L	1447	353	O_L	O_L	21.2163	2.21147	23	23
O_L_GATGGAGCAGGAATCG-1	O_L	1255	155	O_L	O_L	38.4064	0.717131	23	23
O_L_GCACGTGCATTGACTG-1	O_L	1414	353	O_L	O_L	31.4003	0.565771	23	23
O_L_GCGAGAACATAGGAGC-1	O_L	5230	1527	O_L	O_L	10.0382	19.7897	23	23
O_L_GCTACAAAGGGACAGG-1	O_L	7458	2096	O_L	O_L	5.69858	19.2947	23	23
O_L_GGCACGTCAGGACATG-1	O_L	13600	3291	O_L	O_L	0.955882	10.75	23	23
O_L_GGCGTCACAAATGGAT-1	O_L	10103	2797	O_L	O_L	1.07889	16.9059	23	23
O_L_GGGTATTGTCACCGAC-1	O_L	3870	1156	O_L	O_L	3.25581	14.3669	23	23
O_L_GGTAACTAGATGACAT-1	O_L	1050	286	O_L	O_L	20.5714	1.52381	23	23
O_L_GTCTGTCCAGCACAAG-1	O_L	6483	1676	O_L	O_L	7.80503	14.4069	23	23
O_L_TAAGCGTAGGGACCAT-1	O_L	1130	296	O_L	O_L	18.7611	2.47788	23	23
O_L_TCATCATCAACCGACC-1	O_L	7349	1812	O_L	O_L	8.19159	10.2191	23	23
O_L_TGAGGAGCACAGCTTA-1	O_L	8828	2748	O_L	O_L	0.84957	13.3666	23	23
O_L_TGCCGAGTCCCAAGTA-1	O_L	5502	1637	O_L	O_L	5.36169	15.8124	23	23
O_L_TGGAGAGAGAATTGTG-1	O_L	3479	1005	O_L	O_L	12.4748	7.2722	23	23
O_L_TGGGCTGCACAGCCTG-1	O_L	16248	3624	O_L	O_L	3.38503	16.0881	23	23
O_L_TGTGATGCATAACAGA-1	O_L	3021	1355	O_L	O_L	9.89738	6.48792	23	23
O_L_TTGGGTATCTGGGCCA-1	O_L	5546	1749	O_L	O_L	2.92102	11.071	23	23
